# Supplementary material for: Clinal genomic analysis reveals strong reproductive isolation across a steep habitat transition in stickleback fish
Source: Nat Commun. 2021 Aug 11;12:4850. doi: 10.1038/s41467-021-25039-y (PMC8358029; doi:10.1038/s41467-021-25039-y)
Supplement: Supplementary file 4 — Supplementary Data 1 [file 41467_2021_25039_MOESM4_ESM.xlsx]

## Sheet: Sheet1
Supplementary Data 1 Genes around the selected SNPs. List of all genes present within a 50 kb window around each of the 50 selected SNPs showing high differentiation (AFD >= 0.97) between the most distant lake and stream sites (L1, S7). Note that in some windows, no genes occurred, and some gene IDs refer to novel genes without a name or description.
Selected SNP ID	Chromosome and position	Ensembl gene ID	Gene name	Description
1	chrI 8655135	ENSGACG00000009072	grik4	glutamate receptor, ionotropic, kainate 4 [Source:ZFIN;Acc:ZDB-GENE-070821-5]
2	chrI 10209974	ENSGACG00000009786	C19orf47	chromosome 19 open reading frame 47 [Source:HGNC Symbol;Acc:HGNC:26723]
	chrI 10209974	ENSGACG00000009792	fosb	FBJ murine osteosarcoma viral oncogene homolog B [Source:ZFIN;Acc:ZDB-GENE-041114-181]
	chrI 10209974	ENSGACG00000009801	capn12	calpain 12 [Source:ZFIN;Acc:ZDB-GENE-050419-245]
	chrI 10209974	ENSGACG00000009826	clasrp	CLK4-associating serine/arginine rich protein [Source:ZFIN;Acc:ZDB-GENE-060503-837]
3	chrI 10312916	ENSGACG00000009879	neu4	sialidase 4 [Source:ZFIN;Acc:ZDB-GENE-050522-125]
	chrI 10312916	ENSGACG00000009859	itpkcb	inositol-trisphosphate 3-kinase Cb [Source:ZFIN;Acc:ZDB-GENE-080225-27]
	chrI 10312916	ENSGACG00000009863	NA	NA
	chrI 10312916	ENSGACG00000009864	gfm1	G elongation factor, mitochondrial 1 [Source:NCBI gene;Acc:561840]
	chrI 10312916	ENSGACG00000009884	wdr53	WD repeat domain 53 [Source:ZFIN;Acc:ZDB-GENE-131121-294]
	chrI 10312916	ENSGACG00000009891	srprb	SRP receptor subunit beta [Source:ZFIN;Acc:ZDB-GENE-040718-311]
4	chrI 10473219	ENSGACG00000009957	stx1a	syntaxin 1A (brain) [Source:ZFIN;Acc:ZDB-GENE-100802-1]
	chrI 10473219	ENSGACG00000009989	caspa	caspase a [Source:ZFIN;Acc:ZDB-GENE-000616-3]
	chrI 10473219	ENSGACG00000009999	rabgef1l	RAB guanine nucleotide exchange factor (GEF) 1, like [Source:ZFIN;Acc:ZDB-GENE-040426-813]
	chrI 10473219	ENSGACG00000010019	NA	NA
	chrI 10473219	ENSGACG00000010023	otol1b	otolin 1b [Source:ZFIN;Acc:ZDB-GENE-080416-3]
5	chrI 10598208	ENSGACG00000010115	NA	NA
	chrI 10598208	ENSGACG00000010151	smc4	structural maintenance of chromosomes 4 [Source:ZFIN;Acc:ZDB-GENE-020419-21]
	chrI 10598208	ENSGACG00000022310	NA	microRNA 16-2 [Source:HGNC Symbol;Acc:HGNC:31546]
	chrI 10598208	ENSGACG00000022250	NA	microRNA 15b [Source:HGNC Symbol;Acc:HGNC:31544]
	chrI 10598208	ENSGACG00000010161	si:dkeyp-97b10.3	si:dkeyp-97b10.3 [Source:ZFIN;Acc:ZDB-GENE-131121-429]
6	chrI 23141976	ENSGACG00000015056	il1rapl1b	interleukin 1 receptor accessory protein-like 1b [Source:NCBI gene;Acc:557801]
7	chrII 1558881	NA	NA	NA
8	chrII 2450270	ENSGACG00000014247	si:ch211-186j3.6	si:ch211-186j3.6 [Source:ZFIN;Acc:ZDB-GENE-130530-842]
9	chrII 12107302	ENSGACG00000015878	gfod2	glucose-fructose oxidoreductase domain containing 2 [Source:ZFIN;Acc:ZDB-GENE-061103-64]
	chrII 12107302	ENSGACG00000015879	thap11	THAP domain containing 11 [Source:NCBI gene;Acc:406390]
	chrII 12107302	ENSGACG00000015880	slc38a8b	solute carrier family 38 member 8b [Source:ZFIN;Acc:ZDB-GENE-121005-6]
	chrII 12107302	ENSGACG00000015882	cmtr2	cap methyltransferase 2 [Source:NCBI gene;Acc:406742]
	chrII 12107302	ENSGACG00000015883	calb2b	calbindin 2b [Source:ZFIN;Acc:ZDB-GENE-040426-1668]
10	chrII 13162180	ENSGACG00000015995	hipk3b	homeodomain interacting protein kinase 3b [Source:ZFIN;Acc:ZDB-GENE-030131-82]
	chrII 13162180	ENSGACG00000015997	cstf3	cleavage stimulation factor, 3' pre-RNA, subunit 3 [Source:ZFIN;Acc:ZDB-GENE-040426-1997]
	chrII 13162180	ENSGACG00000016001	depdc7a	DEP domain containing 7, paralog a [Source:NCBI gene;Acc:692297]
11	chrII 20607142	ENSGACG00000017098	NELL1	neural EGFL like 1 [Source:HGNC Symbol;Acc:HGNC:7750]
12	chrIV 26355119	ENSGACG00000019001	pim3	Pim-3 proto-oncogene, serine/threonine kinase [Source:ZFIN;Acc:ZDB-GENE-050809-111]
13	chrIV 26487129	ENSGACG00000018997	NA	NA
	chrIV 26487129	ENSGACG00000018981	kdm5a	lysine (K)-specific demethylase 5A [Source:ZFIN;Acc:ZDB-GENE-150114-1]
	chrIV 26487129	ENSGACG00000018983	NA	NA
	chrIV 26487129	ENSGACG00000018996	USP15	ubiquitin specific peptidase 15 [Source:HGNC Symbol;Acc:HGNC:12613]
	chrIV 26487129	ENSGACG00000022283	NA	NA
14	chrIV 27006277	ENSGACG00000018926	lrrn3b	leucine rich repeat neuronal 3b [Source:ZFIN;Acc:ZDB-GENE-170217-3]
	chrIV 27006277	ENSGACG00000018927	NA	NA
15	chrIV 27152906	ENSGACG00000018923	dock4b	dedicator of cytokinesis 4b [Source:ZFIN;Acc:ZDB-GENE-060130-74]
16	chrIV 27230693	ENSGACG00000018919	ifrd1	interferon-related developmental regulator 1 [Source:ZFIN;Acc:ZDB-GENE-030131-6132]
	chrIV 27230693	ENSGACG00000018923	dock4b	dedicator of cytokinesis 4b [Source:ZFIN;Acc:ZDB-GENE-060130-74]
17	chrIV 29700285	ENSGACG00000019720	chchd3a	coiled-coil-helix-coiled-coil-helix domain containing 3a [Source:ZFIN;Acc:ZDB-GENE-030131-5005]
18	chrV 6328106	ENSGACG00000003829	tbx21	T-box transcription factor 21 [Source:ZFIN;Acc:ZDB-GENE-080104-3]
	chrV 6328106	ENSGACG00000003833	osbpl7	oxysterol binding protein-like 7 [Source:ZFIN;Acc:ZDB-GENE-041010-212]
	chrV 6328106	ENSGACG00000003841	mrpl10	mitochondrial ribosomal protein L10 [Source:NCBI gene;Acc:541330]
	chrV 6328106	ENSGACG00000003855	pnpo	pyridoxamine 5'-phosphate oxidase [Source:ZFIN;Acc:ZDB-GENE-060602-2]
19	chrV 7120559	ENSGACG00000003493	sema4gb	sema domain, immunoglobulin domain (Ig), transmembrane domain (TM) and short cytoplasmic domain, (semaphorin) 4Gb [Source:ZFIN;Acc:ZDB-GENE-111117-1]
	chrV 7120559	ENSGACG00000003498	mrpl43	mitochondrial ribosomal protein L43 [Source:ZFIN;Acc:ZDB-GENE-040718-125]
	chrV 7120559	ENSGACG00000003504	twnk	twinkle mtDNA helicase [Source:ZFIN;Acc:ZDB-GENE-030131-5569]
	chrV 7120559	ENSGACG00000003508	lzts2b	leucine zipper, putative tumor suppressor 2b [Source:ZFIN;Acc:ZDB-GENE-030131-9587]
20	chrV 10161690	ENSGACG00000002304	polr3a	polymerase (RNA) III (DNA directed) polypeptide A [Source:ZFIN;Acc:ZDB-GENE-050208-103]
	chrV 10161690	ENSGACG00000002317	QRFPR	pyroglutamylated RFamide peptide receptor [Source:HGNC Symbol;Acc:HGNC:15565]
21	chrVII 2062874	ENSGACG00000018893	SLC12A6	solute carrier family 12 member 6 [Source:HGNC Symbol;Acc:HGNC:10914]
	chrVII 2062874	ENSGACG00000018896	tox4b	TOX high mobility group box family member 4 b [Source:ZFIN;Acc:ZDB-GENE-080220-49]
	chrVII 2062874	ENSGACG00000018897	supt16h	SPT16 homolog, facilitates chromatin remodeling subunit [Source:ZFIN;Acc:ZDB-GENE-031118-96]
	chrVII 2062874	ENSGACG00000018900	NA	NA
	chrVII 2062874	ENSGACG00000018902	mrpl48	mitochondrial ribosomal protein L48 [Source:ZFIN;Acc:ZDB-GENE-041008-125]
22	chrVII 2342494	ENSGACG00000018947	NA	NA
	chrVII 2342494	ENSGACG00000018955	slc12a10.1	solute carrier family 12 member 10, tandem duplicate 1 [Source:ZFIN;Acc:ZDB-GENE-060503-330]
	chrVII 2342494	ENSGACG00000018934	klhl33	kelch-like family member 33 [Source:ZFIN;Acc:ZDB-GENE-131016-4]
	chrVII 2342494	ENSGACG00000018940	si:ch211-63p21.8	si:ch211-63p21.8 [Source:ZFIN;Acc:ZDB-GENE-130530-652]
	chrVII 2342494	ENSGACG00000018943	NA	NA
	chrVII 2342494	ENSGACG00000018948	NA	NA
	chrVII 2342494	ENSGACG00000018949	slc12a10.1	solute carrier family 12 member 10, tandem duplicate 1 [Source:ZFIN;Acc:ZDB-GENE-060503-330]
	chrVII 2342494	ENSGACG00000018954	ltb4r	leukotriene B4 receptor [Source:ZFIN;Acc:ZDB-GENE-070705-164]
23	chrVIII 2535036	ENSGACG00000003317	si:ch73-238c9.1	si:ch73-238c9.1 [Source:ZFIN;Acc:ZDB-GENE-131121-81]
	chrVIII 2535036	ENSGACG00000003320	reep6	receptor accessory protein 6 [Source:NCBI gene;Acc:447918]
	chrVIII 2535036	ENSGACG00000003324	zgc:113223	zgc:113223 [Source:ZFIN;Acc:ZDB-GENE-050320-127]
	chrVIII 2535036	ENSGACG00000003329	slc1a8a	solute carrier family 1 member 8a [Source:ZFIN;Acc:ZDB-GENE-101111-8]
24	chrVIII 2706158	ENSGACG00000003374	NA	NA
	chrVIII 2706158	ENSGACG00000003379	NA	NA
	chrVIII 2706158	ENSGACG00000003383	NA	NA
	chrVIII 2706158	ENSGACG00000003386	akr1a1b	aldo-keto reductase family 1, member A1b (aldehyde reductase) [Source:NCBI gene;Acc:799805]
	chrVIII 2706158	ENSGACG00000003529	uhmk1	U2AF homology motif (UHM) kinase 1 [Source:ZFIN;Acc:ZDB-GENE-060929-1014]
25	chrVIII 4793189	ENSGACG00000005020	gmds	GDP-mannose 4,6-dehydratase [Source:ZFIN;Acc:ZDB-GENE-050419-45]
	chrVIII 4793189	ENSGACG00000005009	FOXQ1	forkhead box Q1b [Source:ZFIN;Acc:ZDB-GENE-040426-2090]
	chrVIII 4793189	ENSGACG00000005011	foxf2b	forkhead box F2b [Source:ZFIN;Acc:ZDB-GENE-041001-130]
	chrVIII 4793189	ENSGACG00000005016	FOXC1	forkhead box C1 [Source:HGNC Symbol;Acc:HGNC:3800]
26	chrVIII 4905265	ENSGACG00000005020	gmds	GDP-mannose 4,6-dehydratase [Source:ZFIN;Acc:ZDB-GENE-050419-45]
	chrVIII 4905265	ENSGACG00000005035	NA	NA
27	chrVIII 8867084	ENSGACG00000006933	foxd3	forkhead box D3 [Source:ZFIN;Acc:ZDB-GENE-980526-143]
	chrVIII 8867084	ENSGACG00000006934	alg6	ALG6 alpha-1,3-glucosyltransferase [Source:ZFIN;Acc:ZDB-GENE-040808-45]
28	chrVIII 16448721	ENSGACG00000011937	NA	NA
	chrVIII 16448721	ENSGACG00000011941	NA	NA
	chrVIII 16448721	ENSGACG00000011943	btf3l4	basic transcription factor 3-like 4 [Source:NCBI gene;Acc:393667]
	chrVIII 16448721	ENSGACG00000011963	ptgfr	prostaglandin F receptor (FP) [Source:ZFIN;Acc:ZDB-GENE-120919-6]
	chrVIII 16448721	ENSGACG00000011969	st6galnac5b	ST6 (alpha-N-acetyl-neuraminyl-2,3-beta-galactosyl-1,3)-N-acetylgalactosaminide alpha-2,6-sialyltransferase 5b [Source:ZFIN;Acc:ZDB-GENE-040912-25]
	chrVIII 16448721	ENSGACG00000011985	slc44a5b	solute carrier family 44 member 5b [Source:ZFIN;Acc:ZDB-GENE-081105-4]
29	chrIX 517991	ENSGACG00000015946	fip1l1b	FIP1 like 1b (S. cerevisiae) [Source:NCBI gene;Acc:450021]
	chrIX 517991	ENSGACG00000015939	clockb	clock circadian regulator b [Source:ZFIN;Acc:ZDB-GENE-030408-2]
	chrIX 517991	ENSGACG00000015944	kitb	KIT proto-oncogene, receptor tyrosine kinase b [Source:ZFIN;Acc:ZDB-GENE-050916-2]
	chrIX 517991	ENSGACG00000015947	NA	NA
	chrIX 517991	ENSGACG00000015950	chic2	cysteine-rich hydrophobic domain 2 [Source:ZFIN;Acc:ZDB-GENE-040426-778]
30	chrX 11343215	ENSGACG00000006511	col1a2	collagen, type I, alpha 2 [Source:ZFIN;Acc:ZDB-GENE-030131-8415]
	chrX 11343215	ENSGACG00000006571	casd1	CAS1 domain containing 1 [Source:NCBI gene;Acc:692268]
31	chrXIII 10658073	ENSGACG00000010293	wdr54	WD repeat domain 54 [Source:ZFIN;Acc:ZDB-GENE-040801-151]
	chrXIII 10658073	ENSGACG00000010296	nol6	nucleolar protein 6 (RNA-associated) [Source:ZFIN;Acc:ZDB-GENE-030131-6294]
	chrXIII 10658073	ENSGACG00000010311	NA	NA
32	chrXIII 11365826	ENSGACG00000010431	gig2p	grass carp reovirus (GCRV)-induced gene 2p [Source:ZFIN;Acc:ZDB-GENE-070705-490]
	chrXIII 11365826	ENSGACG00000010433	ttc37	tetratricopeptide repeat domain 37 [Source:ZFIN;Acc:ZDB-GENE-110125-2]
	chrXIII 11365826	ENSGACG00000010462	arsk	arylsulfatase family, member K [Source:NCBI gene;Acc:562412]
	chrXIII 11365826	ENSGACG00000010472	arrdc3a	arrestin domain containing 3a [Source:ZFIN;Acc:ZDB-GENE-030131-2913]
33	chrXIII 16227905	NA	NA	NA
34	chrXIII 16957878	NA	NA	NA
35	chrXVI 5869934	ENSGACG00000002501	slc4a3	solute carrier family 4 member 3 [Source:ZFIN;Acc:ZDB-GENE-141006-1]
36	chrXVI 9022090	ENSGACG00000004031	mid1	midline 1 [Source:ZFIN;Acc:ZDB-GENE-110411-205]
	chrXVI 9022090	ENSGACG00000004045	cog3	component of oligomeric golgi complex 3 [Source:ZFIN;Acc:ZDB-GENE-050913-26]
	chrXVI 9022090	ENSGACG00000004046	cog3	component of oligomeric golgi complex 3 [Source:ZFIN;Acc:ZDB-GENE-050913-26]
	chrXVI 9022090	ENSGACG00000004048	ednrbb	endothelin receptor type Bb [Source:ZFIN;Acc:ZDB-GENE-081105-182]
	chrXVI 9022090	ENSGACG00000004056	CNMD	chondromodulin [Source:HGNC Symbol;Acc:HGNC:17005]
37	chrXVII 19022011	NA	NA	NA
38	chrXVII 19252182	ENSGACG00000011748	cntn3b	contactin 3b [Source:ZFIN;Acc:ZDB-GENE-130530-645]
39	chrXVIII 9016198	ENSGACG00000009272	EVA1A	eva-1 homolog A, regulator of programmed cell death [Source:HGNC Symbol;Acc:HGNC:25816]
	chrXVIII 9016198	ENSGACG00000009276	efhc1	EF-hand domain (C-terminal) containing 1 [Source:ZFIN;Acc:ZDB-GENE-040426-1300]
	chrXVIII 9016198	ENSGACG00000009285	tram2	translocation associated membrane protein 2 [Source:ZFIN;Acc:ZDB-GENE-040426-2024]
	chrXVIII 9016198	ENSGACG00000009350	xkr5a	XK related 5a [Source:ZFIN;Acc:ZDB-GENE-160113-27]
	chrXVIII 9016198	ENSGACG00000009358	NA	NA
	chrXVIII 9016198	ENSGACG00000009366	prep	prolyl endopeptidase [Source:ZFIN;Acc:ZDB-GENE-050522-14]
40	chrXX 3378337	ENSGACG00000013330	tspan13a	tetraspanin 13a [Source:ZFIN;Acc:ZDB-GENE-040718-19]
	chrXX 3378337	ENSGACG00000013318	gpatch4	G patch domain containing 4 [Source:ZFIN;Acc:ZDB-GENE-041008-158]
	chrXX 3378337	ENSGACG00000013326	NA	NA
	chrXX 3378337	ENSGACG00000013327	NA	NA
	chrXX 3378337	ENSGACG00000013337	bag6	BCL2 associated athanogene 6 [Source:ZFIN;Acc:ZDB-GENE-010501-5]
	chrXX 3378337	ENSGACG00000013362	NA	NA
	chrXX 3378337	ENSGACG00000013372	tnfb	tumor necrosis factor b (TNF superfamily, member 2) [Source:ZFIN;Acc:ZDB-GENE-050601-2]
	chrXX 3378337	ENSGACG00000013381	gabbr1a	gamma-aminobutyric acid type B receptor subunit 1 [Source:HGNC Symbol;Acc:HGNC:4070]
41	chrXX 5142707	ENSGACG00000012665	NA	NA
	chrXX 5142707	ENSGACG00000012682	NA	NA
	chrXX 5142707	ENSGACG00000012688	NA	NA
	chrXX 5142707	ENSGACG00000012694	dpy19l1l	dpy-19-like 1, like (H. sapiens) [Source:ZFIN;Acc:ZDB-GENE-030521-11]
42	chrXX 5747305	ENSGACG00000012464	NA	NA
	chrXX 5747305	ENSGACG00000012467	IGLON5	IgLON family member 5 [Source:HGNC Symbol;Acc:HGNC:34550]
43	chrXX 10190446	ENSGACG00000007982	rxrbb	retinoid x receptor, beta b [Source:NCBI gene;Acc:30486]
	chrXX 10190446	ENSGACG00000007994	fhod3b	formin homology 2 domain containing 3b [Source:ZFIN;Acc:ZDB-GENE-081028-61]
44	chrXX 19108551	ENSGACG00000014132	GRIK2	glutamate ionotropic receptor kainate type subunit 2 [Source:HGNC Symbol;Acc:HGNC:4580]
45	chrXX 19170972	ENSGACG00000014132	GRIK2	glutamate ionotropic receptor kainate type subunit 2 [Source:HGNC Symbol;Acc:HGNC:4580]
46	chrXXI 9639790	ENSGACG00000002461	CNTNAP2	contactin associated protein 2 [Source:HGNC Symbol;Acc:HGNC:13830]
	chrXXI 9639790	ENSGACG00000002473	NA	NA
47	chrXXI 10668518	ENSGACG00000002744	jph1a	junctophilin 1a [Source:ZFIN;Acc:ZDB-GENE-040724-233]
	chrXXI 10668518	ENSGACG00000002723	pi15a	peptidase inhibitor 15a [Source:NCBI gene;Acc:561978]
	chrXXI 10668518	ENSGACG00000002727	gdap1	ganglioside induced differentiation associated protein 1 [Source:ZFIN;Acc:ZDB-GENE-050522-424]
48	chrXXI 12602955	ENSGACG00000003687	si:ch73-206p6.1	si:ch73-206p6.1 [Source:ZFIN;Acc:ZDB-GENE-030131-5048]
	chrXXI 12602955	ENSGACG00000003693	plod2	procollagen-lysine, 2-oxoglutarate 5-dioxygenase 2 [Source:ZFIN;Acc:ZDB-GENE-070326-1]
49	chrXXI 12862781	ENSGACG00000003774	acad11	acyl-CoA dehydrogenase family, member 11 [Source:ZFIN;Acc:ZDB-GENE-040426-814]
	chrXXI 12862781	ENSGACG00000003816	uba5	ubiquitin-like modifier activating enzyme 5 [Source:NCBI gene;Acc:386712]
	chrXXI 12862781	ENSGACG00000003823	nphp3	nephronophthisis 3 [Source:NCBI gene;Acc:562601]
	chrXXI 12862781	ENSGACG00000003837	NA	si:dkey-96n2.3 [Source:ZFIN;Acc:ZDB-GENE-091204-118]
	chrXXI 12862781	ENSGACG00000003838	si:ch211-285f17.1	si:ch211-285f17.1 [Source:ZFIN;Acc:ZDB-GENE-000607-77]
50	chrXXI 15231000	ENSGACG00000005286	NA	NA
	chrXXI 15231000	ENSGACG00000005288	gpr158a	G protein-coupled receptor 158a [Source:ZFIN;Acc:ZDB-GENE-060130-18]
