# Supplementary material for: Clinal genomic analysis reveals strong reproductive isolation across a steep habitat transition in stickleback fish
Source: Nat Commun. 2021 Aug 11;12:4850. doi: 10.1038/s41467-021-25039-y (PMC8358029; doi:10.1038/s41467-021-25039-y)
Supplement: Supplementary file 5 — Supplementary Software [file 41467_2021_25039_MOESM5_ESM.zip]

Archive with 1 entries (1 files):
- SupplementarySoftware.txt
