# Supplementary material for: Clinal genomic analysis reveals strong reproductive isolation across a steep habitat transition in stickleback fish
Source: Nat Commun. 2021 Aug 11;12:4850. doi: 10.1038/s41467-021-25039-y (PMC8358029; doi:10.1038/s41467-021-25039-y)
Supplement: Supplementary file 5 — Supplementary Software [file 41467_2021_25039_MOESM5_ESM.zip › SupplementarySoftware.txt]

############################
### SUPPLEMENTARY CODES ####
############################

## Contents ##
# A. Genome Alignment with NovoAlig
# B. BAM conversion and pile-up (conversion from bam files to nucleotides counts)
# C. Generation of freqSum files (retrieving allele frequency information)
# D. Combine L1 and L2 freqSums files (do the same for S6 and S7)
# E. Calculation of AFD between LAKE pool (L1+L2) vs. INLET pool (S6+S7)
# F. SNP ascertainment based on LAKE pool (L1+L2) vs. INLET pool (S6+S7)
# G.1. Calculate AFD between 2 populations/sites
# G.2. Calculate FST between 2 populations/sites
# H. Frequency of the stream allele along the gradient for the selected snps and 500 random SNPs based on the AFD contrast between L1 and S7
# I. Identification of HDW and non-HWD
# J. Generation of HDL and non-HDL = simulated data
# K. Plotting the HDW/non-HDW vs HDL/non-HDL with focus on the difference
# L. CCBD along gradient
# M. Allele frequency of stream allele in the swamp
# N. Synthetic admixture of L2 and hybrid zone - can we reconstruct the flood AF distribution?
# O. Stepping-stone simulations
# P. Hybrid zone analysis, using the HZAR package (Derryberry et al. 2014)
# Q. Summarize output from HZAR cline modeling
# R. Simulation testing whether HZAR estimates wider clines if the deltaAFD between the isolated groups is larger, given fixed stochasticity around AFs showing a perfect break
# S. visualization of the distribution of cline paramters across SNPs


############################
### A. Genome Alignment with NovoAlign ###
# novoalign version 3.03.00

novoalign -d Glazer_unmaskedGenomeAsembly_Pitx1.ndx -f L1_R1.fastq L1_R2.fastq -F STDFQ -t 540 -g 40 -x 12 -r N -e 200 -i PE 200,250 -o FullNW -o SAM> SITE.sam

############################


### R codes ###
### 3.3.1-goolf-1.7.20 (sciCore cluster) and version 3.5.1 and later (laptop)

############################
### B. BAM conversion and pile-up (conversion from bam files to nucleotides counts) ###

library(Rsamtools)
### perform the nucleotide counts at all sites, controlling for indel polymorphisms 
asBam('L1.sam', destination='L1', indexDestination=TRUE) 
bam<-'L1.bam'
s_param<-ScanBamParam(which=GRanges('chrI', IRanges(start=1, end=40000000))) 
p_param<-PileupParam(max_depth=400, distinguish_strands=FALSE, min_nucleotide_depth=2, min_base_quality=13, ignore_query_Ns=T, include_deletions=FALSE)
p<-pileup(bam, scanBamParam=s_param, pileupParam=p_param)
write.table(p, 'L1.chrI.txt', row.names=F, quote=F)

############################


############################
### C. Generation of freqSum files (retrieving allele frequency information) ###

library(data.table)
file<-'L1.chrI.txt' ### define file containing the pileup to summarize
chrom<-'chrI' ### define target chromosome and its range
min<-1
max<-5000000
e<-fread(file) 
p<-data.frame(e) 
p<-p[which((p$pos>=min) & (p$pos<=max)),] 
rm(e); gc() #release unnecessary RAM
#function to summarize nucleotide content at each position:
pileupFreq <- function(pileupres) {
        nucleotides <- levels(pileupres$nucleotide)[1:4]
    p <- split(pileupres, pileupres$seqnames)
    p <- lapply(p, function (x) {split(x, x$pos)})
    p <- lapply(p, function (positionsplit) {
        nuctab <- lapply(positionsplit, function(each) {
                        chr = as.character(unique(each$seqnames))
                        pos = as.character(unique(each$pos))
                        tablecounts <- sapply(nucleotides, function (n) {sum(each$count[each$nucleotide == n])})
                        c(chr,pos, tablecounts)
                    })
        nuctab <- data.frame(do.call("rbind", nuctab),stringsAsFactors=F)
        rownames(nuctab) <- NULL
        nuctab
    })
    p <- data.frame(do.call("rbind", p),stringsAsFactors=F)
    rownames(p) <- NULL
    colnames(p) <- c("seqnames","start",levels(pileupres$nucleotide)[1:4])
    p[3:ncol(p)] <- apply(p[3:ncol(p)], 2, as.numeric)
    p
}
p[,1]<-as.factor(p[,1]) 
p[,3]<-as.factor(p[,3])
p[,5]<-as.factor(p[,5])
fr<-pileupFreq(p)
names(fr)[1:2]<-c('chr', 'pos')
outfile<-paste('freqSum.', chrom, '.', min, '-', max, '.txt', sep='')
write.table(fr, outfile, quote=F, row.names=F) 

############################

############################
### D. Combine L1 and L2 freqSums files (do the same for S6 and S7) ###

library(data.table)
chr<-'chrV'
items<-c('L1', 'L2') #list of subfiles to merge; these expressions need to be used as such in the file names too
base.n<-paste(items[1], '.', chr,'.freqSum.txt', sep='') #define input name
base<-data.frame(fread(base.n, h=T, stringsAsFactors=F)) #read the first subfile 

for(i in 2:length(items)){
    new.n<-paste(items[i], '.', chr, '.freqSum.txt', sep='') #define input name
    new<-data.frame(fread(new.n, h=T, stringsAsFactors=F)) #read the next subfile to add to the base
    new.only<-setdiff(new$pos, base$pos) #the positions present in the new object only
    new.only.d<-new[match(new.only, new$pos), ] #...the full data from these positions
    shared<-intersect(new$pos, base$pos) #the positions shared among the two libraries (the vast majority of each data set!)
    pool<-base[match(shared, base$pos), 3:6] + new[match(shared, new$pos), 3:6] #... the SUMMED base counts from these positions
    shared.d<-base[match(shared, base$pos), ] 
    shared.d[, 3:6]<-pool 
    all<-rbind(shared.d, new.only.d) 
    ord<-order(all$pos)
    all<-all[ord,] 
    base<-all 
}
names<-paste(items[1], items[2], sep = '_')
outfile<-paste(names, '.', chr, '.freqSum.pool.txt', sep ='')
write.table(base, outfile, row.names=F, quote=F)
############################

############################
### E. Calculation of AFD between LAKE pool (L1+L2) vs. INLET pool (S6+S7) ###

library(data.table)
options(scipen=999)

pop1<- 'L1_L2'
pop2<- 'S6_S7'

chr<-'chrV' ### choose target chr
lcovt<-50 ### lower coverage threshold within each pop
ucovt<-400 ### upper coverage threshold within each pop
maft<-0.25 ### minor allele freq threshold 


bs<-c('A', 'C', 'G', 'T')
p1_majaf<-paste(pop1 ,'majaf', sep = '_')
p2_majaf<-paste(pop2 ,'majaf', sep = '_')
p1_minaf<-paste(pop1, 'minaf', sep = '_')
p2_minaf<-paste(pop2, 'minaf', sep = '_')


header<-paste('chr', 'pos', 'afd', 'maf', 'majal', 'minal', p1_majaf, p2_majaf, p1_minaf, p2_minaf, collapse=' ')
outname<-paste('SNP.LvsI.', chr, '_maft', maft, '.txt', sep='')
write.table(header, outname, quote=F, row.names=F, col.names=F)


p1<- data.frame(fread(paste(pop1, '.', chr, '.freqSum.pool.txt', sep=''), h=T, stringsAsFactors=F))
p2<- data.frame(fread(paste(pop2, '.', chr, '.freqSum.pool.txt', sep=''), h=T, stringsAsFactors=F))
shared<-intersect(p1$pos, p2$pos) # the shared positions 
p1idx<-match(shared, p1$pos)
p1<-p1[p1idx, ] # now reduced to positions shared 
p2idx<-match(shared, p2$pos)
p2<-p2[p2idx, ] # now reduced to positions shared 
        
okpos<-NULL
for(i in 1:nrow(p1)){
        a<-p1[i, 3:6]
        b<-p2[i, 3:6]
        pfr<-((a/sum(a))+(b/sum(b)))/2
        maf<-sort(pfr)[3] #this is the minor allele freq across the sample pool
        majmin<-order(pfr)[3:4] #the index of the minor and major allele, within A,C,G,T
        asum<-sum(a[majmin]) #the coverage for just the two major alleles in a
        bsum<-sum(b[majmin]) #...and in b
        if((asum>=lcovt) & (asum<=ucovt) & (bsum>=lcovt) & (bsum<=ucovt) & (maf>=maft)){okpos<-c(okpos, p1[i, 'pos'])}
}
p1idx<-match(okpos, p1$pos)
p2idx<-match(okpos, p2$pos)
dat<-cbind(p1[p1idx, ], p2[p2idx, 3:6]) 

for(i in 1:nrow(dat)){
        a<-dat[i, 3:6]
        fra<-a/sum(a)
        b<-dat[i, 7:10]
        frb<-b/sum(b)
        pfr<-(fra+frb)/2
        maf<-round(sort(pfr)[3], digits=4) #this is the minor allele freq across the sample pool
        majmin<-order(pfr)[3:4] #the index of the minor and major allele, within A,C,G,T
        if(maf>=maft){
                afd<-as.numeric(round(fra[majmin[2]]-frb[majmin[2]], digits=4)) #the globally major allele is chosen for AFD calcup1tion; afd is p1 minus p2, the sign is retained (can kill downstream)
                afd<-format(afd, scientific = FALSE)
                out<-paste(dat[i, 'chr'], dat[i, 'pos'], afd, maf, bs[majmin[2]], bs[majmin[1]], round(fra[majmin[2]], digits=4), round(frb[majmin[2]], digits=4), round(fra[majmin[1]], digits=4), round(frb[majmin[1]], digits=4), collapse=' ')
                write.table(out, outname, quote=F, row.names=F, col.names=F, append=T)
        }
}

d<-read.table(outname, header= TRUE, stringsAsFactors = FALSE)
median(abs(d$afd))
mean(abs(d$afd))


### concatenate all chromosomes files together to obtain the file: SNPs.asc.LvsI.allChrs.maft0.25.txt
############################

############################
### F. SNP ascertainment based on LAKE pool (L1+L2) vs. INLET pool (S6+S7) ###

library(data.table)
library(dplyr)

chrom<-'chrV'
pop<-'L1' # do for all sites

p<-data.frame(fread(paste(pop, '.', chrom, '.freqSum.txt', sep=''), h=T, stringsAsFactors=F))

s<-data.frame(fread('SNPs.asc.LvsI.allChrs.maft0.25.txt', h=T, stringsAsFactors=F))

ss<-s[, 1:2]
t<-filter(ss, chr == chrom )

idx<-intersect(t$pos, p$pos)
t1<-p[is.element(p$pos, idx),]

outfile<-paste(pop, '.', chrom, '.SNPs.ascertained.LvsI.maft0.25.txt', sep='')
write.table(t1, outfile, row.names =FALSE, quote = FALSE)

############################

############################
### G.1. Calculate AFD between 2 populations/sites ###

rm(list=ls())
library(data.table)
options(scipen=999)

population1<-'L1'
population2<-'S7'

chrs<-c('chrI', 'chrII', 'chrIII', 'chrIV', 'chrV', 'chrVI', 'chrVII', 'chrVIII', 'chrIX', 'chrX', 'chrXI', 'chrXII', 'chrXIII', 'chrXIV', 'chrXV', 'chrXVI', 'chrXVII', 'chrXVIII', 'chrXIX', 'chrXX', 'chrXXI', 'chrUn', 'chrM', 'pitx1') #all chrs, incl 19, Un, M, pitx1

lcovt<-50 
ucovt<-200

bs<-c('A', 'C', 'G', 'T')
p1_majaf<-paste(population1 ,'majaf', sep = '_')
p2_majaf<-paste(population2 ,'majaf', sep = '_')
p1_minaf<-paste(population1, 'minaf', sep = '_')
p2_minaf<-paste(population2, 'minaf', sep = '_')


header<-paste('chr', 'pos', 'afd', 'maf', 'majal', 'minal', p1_majaf, p2_majaf, p1_minaf, p2_minaf, collapse=' ')
outname<-paste('afd.', population1,'.', population2, '.txt', sep='')
write.table(header, outname, quote=F, row.names=F, col.names=F)


pop1<-data.frame(fread(paste(population1, '.SNPs.ascertained.LvsI.maft0.25.txt', sep=''), h=T, stringsAsFactors=F))
pop2<-data.frame(fread(paste(population2, '.SNPs.ascertained.LvsI.maft0.25.txt', sep=''), h=T, stringsAsFactors=F))


for(i in 1:length(chrs)){
	p1<-pop1[which(pop1$chr==chrs[i]),]
	p2<-pop2[which(pop2$chr==chrs[i]),]
	shared<-intersect(p1$pos, p2$pos) # the shared positions 
	p1idx<-match(shared, p1$pos)
	p1<-p1[p1idx, ] # now reduced to positions shared 
	p2idx<-match(shared, p2$pos)
	p2<-p2[p2idx, ] # now reduced to positions shared 

	
	okpos<-NULL
	for(i in 1:nrow(p1)){
		a<-p1[i, 3:6]
		b<-p2[i, 3:6]
		pfr<-((a/sum(a))+(b/sum(b)))/2
		maf<-sort(pfr)[3] #this is the minor allele freq across the sample pool
		majmin<-order(pfr)[3:4] #the index of the minor and major allele, within A,C,G,T
		asum<-sum(a[majmin]) #the coverage for just the two major alleles in a
		bsum<-sum(b[majmin]) #...and in b
		if((asum>=lcovt) & (asum<=ucovt) & (bsum>=lcovt) & (bsum<=ucovt)){okpos<-c(okpos, p1[i, 'pos'])}
	}
	p1idx<-match(okpos, p1$pos)

	p2idx<-match(okpos, p2$pos)
	dat<-cbind(p1[p1idx, ], p2[p2idx, 3:6]) 


	for(i in 1:nrow(dat)){
		a<-dat[i, 3:6]
		fra<-a/sum(a)
		b<-dat[i, 7:10]
		frb<-b/sum(b)
		pfr<-(fra+frb)/2
		maf<-round(sort(pfr)[3], digits=4) #this is the minor allele freq across the sample pool
		majmin<-order(pfr)[3:4] #the index of the minor and major allele, within A,C,G,T
			afd<-as.numeric(round(fra[majmin[2]]-frb[majmin[2]], digits=4)) #the globally major allele is chosen for AFD calcup1tion; afd is p1 minus p2, the sign is retained (can kill downstream)
			out<-paste(dat[i, 'chr'], dat[i, 'pos'], afd, maf, bs[majmin[2]], bs[majmin[1]], round(fra[majmin[2]], digits=4), round(frb[majmin[2]], digits=4), round(fra[majmin[1]], digits=4), round(frb[majmin[1]], digits=4), collapse=' ')
			write.table(out, outname, quote=F, row.names=F, col.names=F, append=T)
	}
}

d<-read.table(outname, header= TRUE, stringsAsFactors = FALSE)
median(abs(d$afd))
mean(abs(d$afd))

############################

### G.2. Calculate FST between 2 populations/sites ###

rm(list=ls())
library(data.table)
setwd('/scicore/home/salzburg/haenel/Misty/FST')
options(scipen=999)

population1<-'L1'
population2<-'S7'

chrs<-c('chrI', 'chrII', 'chrIII', 'chrIV', 'chrV', 'chrVI', 'chrVII', 'chrVIII', 'chrIX', 'chrX', 'chrXI', 'chrXII', 'chrXIII', 'chrXIV', 'chrXV', 'chrXVI', 'chrXVII', 'chrXVIII', 'chrXIX', 'chrXX', 'chrXXI', 'chrUn', 'chrM', 'pitx1') #all chrs, incl 19, Un, M, pitx1

lcovt<-50 ### lower coverage threshold within each pop
ucovt<-200

bs<-c('A', 'C', 'G', 'T')
p1_majaf<-paste(population1 ,'majaf', sep = '_')
p2_majaf<-paste(population2 ,'majaf', sep = '_')
p1_minaf<-paste(population1, 'minaf', sep = '_')
p2_minaf<-paste(population2, 'minaf', sep = '_')


header<-paste('chr', 'pos','fst', 'maf', 'majal', 'minal', p1_majaf, p2_majaf, p1_minaf, p2_minaf, collapse=' ')
outname<-paste('fst.', population1,'.', population2, '.txt', sep='')
write.table(header, outname, quote=F, row.names=F, col.names=F)


pop1<-data.frame(fread(paste(population1, '.SNPs.ascertained.LvsI.maft0.25.txt', sep=''), h=T, stringsAsFactors=F))
pop2<-data.frame(fread(paste(population2, '.SNPs.ascertained.LvsI.maft0.25.txt', sep=''), h=T, stringsAsFactors=F))

for(i in 1:length(chrs)){
        p1<-pop1[which(pop1$chr==chrs[i]),]
        p2<-pop2[which(pop2$chr==chrs[i]),]

        shared<-intersect(p1$pos, p2$pos) # the shared positions 
        p1idx<-match(shared, p1$pos)
        p1<-p1[p1idx, ] # now reduced to positions shared 
        p2idx<-match(shared, p2$pos)
        p2<-p2[p2idx, ] # now reduced to positions shared 
       
        okpos<-NULL
        for(i in 1:nrow(p1)){
                a<-p1[i, 3:6]
                b<-p2[i, 3:6]
                pfr<-((a/sum(a))+(b/sum(b)))/2
                maf<-sort(pfr)[3] #this is the minor allele freq across the sample pool
                majmin<-order(pfr)[3:4] #the index of the minor and major allele, within A,C,G,T
                asum<-sum(a[majmin]) #the coverage for just the two major alleles in a
                bsum<-sum(b[majmin]) #...and in b
                if((asum>=lcovt) & (asum<=ucovt) & (bsum>=lcovt) & (bsum<=ucovt)){okpos<-c(okpos, p1[i, 'pos'])}
        }
        p1idx<-match(okpos, p1$pos)
        p2idx<-match(okpos, p2$pos)
        dat<-cbind(p1[p1idx, ], p2[p2idx, 3:6]) 

        for(i in 1:nrow(dat)){
                a<-dat[i, 3:6]
                fra<-a/sum(a)
                b<-dat[i, 7:10]
                frb<-b/sum(b)
                pfr<-(fra+frb)/2
                maf<-round(sort(pfr)[3], digits=4) #this is the minor allele freq across the sample pool
                majmin<-order(pfr)[3:4] #the index of the minor and major allele, within A,C,G,T
                    fst<-as.numeric(round(((fra[majmin[2]]-frb[majmin[2]])^2)/(2*pfr[majmin[2]]*(1-pfr[majmin[2]]))/2, digits=4))
                    out<-paste(dat[i, 'chr'], dat[i, 'pos'], fst, maf, bs[majmin[2]], bs[majmin[1]], round(fra[majmin[2]], digits=4), round(frb[majmin[2]], digits=4), round(fra[majmin[1]], digits=4), round(frb[majmin[1]], digits=4), collapse=' ')
                    write.table(out, outname, quote=F, row.names=F, col.names=F, append=T)
                
        }
}

d<-read.table(outname, header= TRUE, stringsAsFactors = FALSE)
median(d$fst)
mean(d$fst)


############################
### H. Frequency of the stream allele along the gradient for the selected snps and 500 random SNPs based on the AFD contrast between L1 and S7 ###

# 1. Generation of a file with information about the selected and random snps 
rm(list=ls())
library(dplyr)

d<-read.table("afd.L1.S7.txt", header = TRUE, stringsAsFactors = FALSE)
d<-d[which(d$chr!='chrM'), ] #mitogenome excluded
d$afd<-abs(d$afd)
thr<-0.97

e<-d[which(d$afd>=thr),]
daut<-d[d$chr!='chrXIX',] #SNPs on sex chromosome omitted
a<-daut[which(daut$afd>=thr),]

#apply spacing filter
sp<-50 #give desired SNP spacing for independence (in kb, not bp!). Based on above exploration, 50 kb is the sweet spot
keep<-1
base<-a[1, 'pos']
for(i in 2:(nrow(a)-1)){
    if((a[i, 'chr']==a[i-1, 'chr']) & ((a[i,'pos']-base)>=sp*1000)){
        keep<-c(keep, i)    
    }
    if((a[i, 'chr']!=a[i-1, 'chr'])){
        keep<-c(keep, i)
    }
    base<-a[i, 'pos']
}
length(keep) #number of independent SPNs
length(unique(a[keep, 'chr']))

##eliminate chrUn and pitx1
daut<-daut[-(which((daut$chr=='chrUn') | (daut$chr=='pitx1'))),]
rng<-0.001 #accepted range of AFD values, defined by +/- proportion deviation from GW autosomal median
f<-daut[which(daut$afd>=(median(daut$afd)-median(daut$afd)*rng) & daut$afd<=(median(daut$afd)+median(daut$afd)*rng)), ]
#f<-daut[which(daut$afd>=((median(daut$afd)/2)-(median(daut$afd)/2)*rng) & daut$afd<=((median(daut$afd)/2)+(median(daut$afd)/2)*rng)), ] #this is for a panel of SNPs around only half the median value

##implement spacing filter
sp<-50 #give desired SNP spacing for independence (in kb, not bp!)
keep<-1
base<-f[1, 'pos']
for(i in 2:(nrow(f)-1)){
    if((f[i, 'chr']==f[i-1, 'chr']) & ((f[i,'pos']-base)>=sp*1000)){
        keep<-c(keep, i)    
    }
    if((f[i, 'chr']!=f[i-1, 'chr'])){
        keep<-c(keep, i)
    }
    base<-f[i, 'pos']
}
f<-f[keep,]

##select a subset of neutral SNPs
n<-500 #sample size
fr<-f[sample(nrow(f), n), ]
table(fr$chr)
length(unique(fr$chr))
chrn<-c('chrI', 'chrII', 'chrIII', 'chrIV', 'chrV', 'chrVI', 'chrVII', 'chrVIII', 'chrIX', 'chrX', 'chrXI', 'chrXII', 'chrXIII', 'chrXIV', 'chrXV', 'chrXVI', 'chrXVII', 'chrXVIII', 'chrXX', 'chrXXI')
fr<-fr[order(fr$pos, decreasing=F), ]
frs<-NULL
for(i in 1:length(chrn)){
    frs<-rbind(frs, fr[which(fr$chr==chrn[i]), ])
}
write.table(frs, file='d_500neutralSNP.0.001median.autosomes.sp50kb.txt', row.names=F, quote=F)
#write.table(frs, file='d_500neutralSNP.0.001halfmedian.autosomes.sp50kb.txt', row.names=F, quote=F) #these cluster around only half the GW AFD median (i.e., around 0.17)

#select yet another subset of these, for analysis with HZAR
nn<-50 #matches the number of selected SNPs with 0.97 as AFD threshold
frsr<-frs[sample(nrow(frs), nn), ] #repeat sampling until you get a collection covering all autosomes
table(frsr$chr)
length(unique(frsr$chr))
frsr<-frsr[order(frsr$pos, decreasing=F), ]
b<-NULL
for(i in 1:length(chrn)){
    b<-rbind(b, frsr[which(frsr$chr==chrn[i]), ])
}
write.table(b, file='d_50neutralSNP.0.001median.autosomes.sp50kb.txt', row.names=F, quote=F)
#write.table(b, file='d_50neutralSNP.0.001halfmedian.autosomes.sp50kb.txt', row.names=F, quote=F) #these cluster around only half the GW AFD median (i.e., around 0.17)


# 2. Recovering allelic frequencies of the stream allele for all the sites
rm(list=ls())
library(dplyr)
par(mfrow = c(2,1))
snps<-read.table("d_50selectedSNP.afd0.97.autosomes.sp50kb.txt", header = TRUE, stringsAsFactors = FALSE)
#snps<-read.table("d_500neutralSNP.0.001halfmedian.autosomes.sp50kb.txt", header = TRUE, stringsAsFactors = FALSE)
#snps<-read.table("d_500neutralSNP.0.001median.autosomes.sp50kb.txt", header = TRUE, stringsAsFactors = FALSE)
#snps<-read.table("d_50neutralSNP.0.001halfmedian.autosomes.sp50kb.txt", header = TRUE, stringsAsFactors = FALSE) #HZAR
#snps<-read.table("d_50neutralSNP.0.001median.autosomes.sp50kb.txt", header = TRUE, stringsAsFactors = FALSE) #HZAR

for (k in 1:nrow(snps)){
    if(snps$ML1_majaf[k]>snps$MIA42_majaf[k]){
        snps$InletAllele[k]<-snps$minal[k]

    }else{
        snps$InletAllele[k]<-snps$majal[k]
    }

}
p1<-read.table("L1.SNPs.ascertained.LvsI.maft0.25.txt", header = TRUE, stringsAsFactors = FALSE)
p2<-read.table("L2.SNPs.ascertained.LvsI.maft0.25.txt", header = TRUE, stringsAsFactors = FALSE)
p3<-read.table("M1.SNPs.ascertained.LvsI.maft0.25.txt", header = TRUE, stringsAsFactors = FALSE)
p4<-read.table("M2.SNPs.ascertained.LvsI.maft0.25.txt", header = TRUE, stringsAsFactors = FALSE)
p5<-read.table("S1.SNPs.ascertained.LvsI.maft0.25.txt", header = TRUE, stringsAsFactors = FALSE)
p6<-read.table("S2.SNPs.ascertained.LvsI.maft0.25.txt", header = TRUE, stringsAsFactors = FALSE)
p7<-read.table("S3.SNPs.ascertained.LvsI.maft0.25.txt", header = TRUE, stringsAsFactors = FALSE)
p8<-read.table("S4.SNPs.ascertained.LvsI.maft0.25.txt", header = TRUE, stringsAsFactors = FALSE)
p9<-read.table("S5.SNPs.ascertained.LvsI.maft0.25.txt", header = TRUE, stringsAsFactors = FALSE)
p10<-read.table("S6.SNPs.ascertained.LvsI.maft0.25.txt", header = TRUE, stringsAsFactors = FALSE)
p11<-read.table("S7.SNPs.ascertained.LvsI.maft0.25.txt", header = TRUE, stringsAsFactors = FALSE)

p1snps<-left_join(snps, p1, by=c("chr", "pos"))
p2snps<-left_join(snps, p2, by=c("chr", "pos"))
p3snps<-left_join(snps, p3, by=c("chr", "pos"))
p4snps<-left_join(snps, p4, by=c("chr", "pos"))
p5snps<-left_join(snps, p5, by=c("chr", "pos"))
p6snps<-left_join(snps, p6, by=c("chr", "pos"))
p7snps<-left_join(snps, p7, by=c("chr", "pos"))
p8snps<-left_join(snps, p8, by=c("chr", "pos"))
p9snps<-left_join(snps, p9, by=c("chr", "pos"))
p10snps<-left_join(snps, p10, by=c("chr", "pos"))
p11snps<-left_join(snps, p11, by=c("chr", "pos"))


for (i in 1:nrow(p1snps)){
    cnt_inlet<-p1snps[i, which(names(p1snps)==p1snps$InletAllele[i])]
    fstbase<-p1snps[i, which(names(p1snps)==p1snps$majal[i])]
    secbase<-p1snps[i, which(names(p1snps)==p1snps$minal[i])]
    total_cnt<-fstbase+secbase
    p1snps$freqL1[i]<-cnt_inlet/total_cnt
}

for (i in 1:nrow(p2snps)){
    cnt_inlet<-p2snps[i, which(names(p2snps)==p2snps$InletAllele[i])]
    fstbase<-p2snps[i, which(names(p2snps)==p2snps$majal[i])]
    secbase<-p2snps[i, which(names(p2snps)==p2snps$minal[i])]
    total_cnt<-fstbase+secbase
    p2snps$freqL2[i]<-cnt_inlet/total_cnt
}

for (i in 1:nrow(p3snps)){
    cnt_inlet<-p3snps[i, which(names(p3snps)==p3snps$InletAllele[i])]
    fstbase<-p3snps[i, which(names(p3snps)==p3snps$majal[i])]
    secbase<-p3snps[i, which(names(p3snps)==p3snps$minal[i])]
    total_cnt<-fstbase+secbase
    p3snps$freqM1[i]<-cnt_inlet/total_cnt
}

for (i in 1:nrow(p4snps)){
    cnt_inlet<-p4snps[i, which(names(p4snps)==p4snps$InletAllele[i])]
    fstbase<-p4snps[i, which(names(p4snps)==p4snps$majal[i])]
    secbase<-p4snps[i, which(names(p4snps)==p4snps$minal[i])]
    total_cnt<-fstbase+secbase
    p4snps$freqM2[i]<-cnt_inlet/total_cnt
}

for (i in 1:nrow(p5snps)){
    cnt_inlet<-p5snps[i, which(names(p5snps)==p5snps$InletAllele[i])]
    fstbase<-p5snps[i, which(names(p5snps)==p5snps$majal[i])]
    secbase<-p5snps[i, which(names(p5snps)==p5snps$minal[i])]
    total_cnt<-fstbase+secbase
    p5snps$freqS1[i]<-cnt_inlet/total_cnt
}

for (i in 1:nrow(p6snps)){
    cnt_inlet<-p6snps[i, which(names(p6snps)==p6snps$InletAllele[i])]
    fstbase<-p6snps[i, which(names(p6snps)==p6snps$majal[i])]
    secbase<-p6snps[i, which(names(p6snps)==p6snps$minal[i])]
    total_cnt<-fstbase+secbase
    p6snps$freqS2[i]<-cnt_inlet/total_cnt
}

for (i in 1:nrow(p7snps)){
    cnt_inlet<-p7snps[i, which(names(p7snps)==p7snps$InletAllele[i])]
    fstbase<-p7snps[i, which(names(p7snps)==p7snps$majal[i])]
    secbase<-p7snps[i, which(names(p7snps)==p7snps$minal[i])]
    total_cnt<-fstbase+secbase
    p7snps$freqS3[i]<-cnt_inlet/total_cnt
}

for (i in 1:nrow(p8snps)){
    cnt_inlet<-p8snps[i, which(names(p8snps)==p8snps$InletAllele[i])]
    fstbase<-p8snps[i, which(names(p8snps)==p8snps$majal[i])]
    secbase<-p8snps[i, which(names(p8snps)==p8snps$minal[i])]
    total_cnt<-fstbase+secbase
    p8snps$freqS4[i]<-cnt_inlet/total_cnt
}

for (i in 1:nrow(p9snps)){
    cnt_inlet<-p9snps[i, which(names(p9snps)==p9snps$InletAllele[i])]
    fstbase<-p9snps[i, which(names(p9snps)==p9snps$majal[i])]
    secbase<-p9snps[i, which(names(p9snps)==p9snps$minal[i])]
    total_cnt<-fstbase+secbase
    p9snps$freqS5[i]<-cnt_inlet/total_cnt
}

for (i in 1:nrow(p10snps)){
    cnt_inlet<-p10snps[i, which(names(p10snps)==p10snps$InletAllele[i])]
    fstbase<-p10snps[i, which(names(p10snps)==p10snps$majal[i])]
    secbase<-p10snps[i, which(names(p10snps)==p10snps$minal[i])]
    total_cnt<-fstbase+secbase
    p10snps$freqS6[i]<-cnt_inlet/total_cnt
}

for (i in 1:nrow(p11snps)){
    cnt_inlet<-p11snps[i, which(names(p11snps)==p11snps$InletAllele[i])]
    fstbase<-p11snps[i, which(names(p11snps)==p11snps$majal[i])]
    secbase<-p11snps[i, which(names(p11snps)==p11snps$minal[i])]
    total_cnt<-fstbase+secbase
    p11snps$freqS7[i]<-cnt_inlet/total_cnt
}


d<-cbind(snps, p1snps$freqL1, p2snps$freqL2, p3snps$freqM1, p4snps$freqM2, p5snps$freqS1, p6snps$freqS2, p7snps$freqS3, p8snps$freqS4, p9snps$freqS5, p10snps$freqS6, p11snps$freqS7)

write.table(d, "d_50selectedSNP.afd0.97.autosomes.sp50kb.freq+counts.txt", quote=F, row.names=F, col.names=T)
#write.table(d, "d_50neutralSNP.0.001halfmedian.autosomes.sp50kb.freq+counts.txt", quote=F, row.names=F, col.names=T)
#write.table(d, "d_50neutralSNP.0.001median.autosomes.sp50kb.freq+counts.txt", quote=F, row.names=F, col.names=T)
#write.table(d, "d_500neutralSNP.0.001halfmedian.autosomes.sp50kb.freq+counts.txt", quote=F, row.names=F, col.names=T) #HZAR
#write.table(d, "d_500neutralSNP.0.001median.autosomes.sp50kb.freq+counts.txt", quote=F, row.names=F, col.names=T) #HZAR


####### 
rm(list=ls())
ds<-read.table("d_50selectedSNP.afd0.97.autosomes.sp50kb.freq+counts.txt", header = TRUE, stringsAsFactors = FALSE)
dn<-read.table("d_500neutralSNP.0.001median.autosomes.sp50kb.freq+counts.txt", header = TRUE, stringsAsFactors = FALSE)
#dn<-read.table("d_500neutralSNP.0.001halfmedian.autosomes.sp50kb.freq+counts.txt", header = TRUE, stringsAsFactors = FALSE)

m<-c(0, 364, 921, 976, 1036, 1081, 1126, 1204, 1404, 1504, 1754) # cumulative distances from L1 in meters
cols<-c(13, 14, 15, 16, 17, 18, 19, 20, 21, 22, 23)

plot(1, type="n", xaxt="n", xlab="Distance in meters", ylab="Frequency of the stream allele", xlim=c(0, 1754), ylim=c(0, 1), las=2)
axis(1, at= c(0, 364, 921, 976, 1036, 1081, 1126, 1204, 1404, 1504, 1754), las=2)

snp<-NULL

snp<-NULL

for (i in 1:nrow(dn)){
    snp<-dn[i, cols]
    lines(m, abs(snp), col="lightgray")
}

lines(m, mn, col="black", lwd=2)

for (i in 1:nrow(ds)){
    snp<-ds[i, cols]
    lines(m, abs(snp), col="cornflowerblue")
}

lines(m, ms, col="darkorange", lwd= 2)

############################


############################
### I. Identification of HDW and non-HWD ###

# 1. Calculate delta AFD between L1.L2 AFD contrast and L1.S1 AFD contrast
rm(list=ls())
library(dplyr)
d1<-read.table("afd.L1.L2.txt", header = TRUE, stringsAsFactors = FALSE)
d3<-read.table("afd.L1.S1.txt", header = TRUE, stringsAsFactors = FALSE)
chrs<-c('chrI', 'chrII', 'chrIII', 'chrIV', 'chrV', 'chrVI', 'chrVII', 'chrVIII', 'chrIX', 'chrX', 'chrXI', 'chrXII', 'chrXIII', 'chrXIV', 'chrXV', 'chrXVI', 'chrXVII', 'chrXVIII', 'chrXIX', 'chrXX', 'chrXXI', 'chrUn', 'chrM', 'pitx1') #all chrs, incl 19, Un, M, pitx1
joined_dataset_wo_NA<-inner_join(d1, d3, by=c("chr", "pos"))

delta<-NULL
pos<-NULL
chr<-NULL
for(i in 1:length(chrs)){

    t<-joined_dataset_wo_NA[which(joined_dataset_wo_NA$chr==chrs[i]),]
    delta<-c(delta, abs(t[,11])-abs(t[,3]))
    pos<-c(pos, t[,2])
    chr<-c(chr, t[,1])
    dat<-data.frame(chr, pos, delta)    
}

write.table(dat, "Delta_afd_L1.L2_L1.S1_inner_join.txt", quote=F, row.names=F, col.names=T)


# 2. Calculate delta AFD values per sliding windows of 10 kb with 5 kb overlap for L1.L2 vs. L1.S1 contrasts
rm(list=ls())
library(dplyr)
d<-read.table("Delta_afd_L1.L2_L1.S1_inner_join.txt", header = TRUE, stringsAsFactors = FALSE)
chrs<-c('chrI', 'chrII', 'chrIII', 'chrIV', 'chrV', 'chrVI', 'chrVII', 'chrVIII', 'chrIX', 'chrX', 'chrXI', 'chrXII', 'chrXIII', 'chrXIV', 'chrXV', 'chrXVI', 'chrXVII', 'chrXVIII', 'chrXIX', 'chrXX', 'chrXXI', 'chrUn', 'chrM', 'pitx1') #all chrs, incl 19, Un, M, pitx1

ws<-10000 ###window width
sh<-5000 ###overlap
ct<-5 ###snp coverage threshold for a window (if less than ct SNPs, the window is omitted)

uchr<-unique(d$chr)
dat<-NULL
ddd<-NULL
nbsnp<-NULL
for(i in 1:length(uchr)){ 
    cd<-d[d$chr==uchr[i], c(1,2,3)]
    n<-ceiling(max(cd$pos)/sh) #number of windows
    for(j in 1:n){
        low<-(j-1)*sh
        up<-low+ws
        dd<-cd[which(cd$pos>=low & cd$pos<up), ] #determination of the window interval
        nbsnp<-rbind(nbsnp, nrow(dd))
        if (nrow(dd)>ct){ #check if the number of SNPs per window is sufficient
            mpos<-j*sh
            mdelta<-(mean(dd$delta))    
            ##dat[nrow(dat)+1,]<-c(uchr[i], mpos, mafd)
            dat<-rbind(dat, c(uchr[i], mpos, mdelta))
        }
    }
}

chr<-dat[,1]
mpos<-as.integer(dat[,2])
mdelta<-as.numeric(dat[,3])
uchr<-unique(chr)

ddat<-data.frame(chr, mpos, mdelta)
write.table(ddat, file="Delta_values_slidingwindows10kb_overlap5kb_ct=5.txt", quote= FALSE, row.names= FALSE)
hist(ddat[,3])


# 3. Retrieve the 0.5% top windows based on delta AFD values
rm(list=ls())
d<-read.table("Delta_values_slidingwindows10kb_overlap5kb_ct=5.txt", header = TRUE, stringsAsFactors = FALSE)

#select the 0,5% top delta values 
o<-d[order(-d$mdelta),]
ho<-head(o, 405)# 0.5%
oho<-ho[order(ho$chr, ho$mpos),]
write.table(oho, file="Top_delta_values_0.5%.txt", quote= FALSE, row.names= FALSE)

#check if top windows are spaced enough (100kb)
rm(list=ls())
spacing<-100000 ### minimum bp-spacing between independent peaks
d<-read.table('Top_delta_values_0.5%.txt', h=T)
uchr<-unique(d$chr)
tops<-NULL #collects the single top SNP per peak region

for(i in 1:length(uchr)){ 
    sd<-d[which(d$chr==uchr[i]), ]
    sd<-sd[order(sd$mpos), ] 
    tops<-rbind(tops, sd[1, ])
    bottom<-tail(tops$mpos, 1)
    for(j in 1:nrow(sd)){
        tsnp<-sd[j, ]
        if((tsnp$mpos-bottom<spacing) & (tsnp$mdelta>tail(tops$mdelta, 1))){ #same peak region, but higher afd -> replace last entry
            tops[nrow(tops), ]<-tsnp
            bottom<-tsnp$mpos
        }
        if((tsnp$mpos-bottom<spacing) & (tsnp$mdelta<=tail(tops$mdelta, 1))){ #same peak region, but afd not higher -> no action
            bottom<-tsnp$mpos
        }
        if(tsnp$mpos-bottom>=spacing){ #new peak region -> add new entry
            tops<-rbind(tops, tsnp)
            bottom<-tsnp$mpos
        }
    }
}

hist(tops$mafd)
median(tops$mafd)
write.table(tops, file="Top_windows_0.5%.txt", quote= FALSE, row.names= FALSE)
 
# 4. Retrieve sliding windows for L1-S7 contrast
rm(list=ls())
d<-read.table("afd.L1.S7.txt", header = TRUE, stringsAsFactors = FALSE)
chrs<-c('chrI', 'chrII', 'chrIII', 'chrIV', 'chrV', 'chrVI', 'chrVII', 'chrVIII', 'chrIX', 'chrX', 'chrXI', 'chrXII', 'chrXIII', 'chrXIV', 'chrXV', 'chrXVI', 'chrXVII', 'chrXVIII', 'chrXIX', 'chrXX', 'chrXXI', 'chrUn', 'chrM', 'pitx1') #all chrs, incl 19, Un, M, pitx1

ws<-10000 ###window width
sh<-5000 ###overlap
ct<-5 ###snp coverage threshold for a window (if less than ct SNPs, the window is omitted)

uchr<-unique(d$chr)
dat<-NULL
ddd<-NULL
nbsnp<-NULL
for(i in 1:length(uchr)){ 
    cd<-d[d$chr==uchr[i], c(1,2,3)]
    n<-ceiling(max(cd$pos)/sh) #number of windows
    for(j in 1:n){
        low<-(j-1)*sh
        up<-low+ws
        dd<-cd[which(cd$pos>=low & cd$pos<up), ] #determination of the window interval
        nbsnp<-rbind(nbsnp, nrow(dd))
        if (nrow(dd)>ct){ #check if the number of SNPs per window is sufficient
            mpos<-j*sh
            mafd<-(mean(abs(dd$afd)))   
            dat<-rbind(dat, c(uchr[i], mpos, mafd))
        }
    }
}

chr<-dat[,1]
mpos<-as.integer(dat[,2])
mafd<-as.numeric(dat[,3])
uchr<-unique(chr)
ddat<-data.frame(chr, mpos, mafd)
write.table(ddat, file="AFD_L1_S7_slidingwindows10kb_overlap5kb_ct=5.txt", quote= FALSE, row.names= FALSE)


# 5. Retrieve AFD in L1_S7 contrast based on top delta windows 
rm(list=ls())
library(dplyr)
afd<-read.table("AFD_L1_S7_slidingwindows10kb_overlap5kb_ct=5.txt", header = TRUE, stringsAsFactors = FALSE)
dtops<-read.table("Top_windows_0.5%.txt", header = TRUE, stringsAsFactors = FALSE)
jd<-inner_join(dtops, afd, by=c("chr", "mpos"))
write.table(jd, file="178_top_windows_0.5%.txt", quote= FALSE, row.names= FALSE)


# 6. Same procedure for random windows (without the top 0.5%)
rm(list=ls())
d<-read.table("Delta_values_slidingwindows10kn_overlap5kb_ct=5.txt", header = TRUE, stringsAsFactors = FALSE)
chrs<-c('chrI', 'chrII', 'chrIII', 'chrIV', 'chrV', 'chrVI', 'chrVII', 'chrVIII', 'chrIX', 'chrX', 'chrXI', 'chrXII', 'chrXIII', 'chrXIV', 'chrXV', 'chrXVI', 'chrXVII', 'chrXVIII', 'chrXIX', 'chrXX', 'chrXXI', 'chrUn', 'chrM', 'pitx1') #all chrs, incl 19, Un, M, pitx1
uchr<-unique(d$chr)
o<-d[order(-d$mdelta),]
ho<-tail(o, - 405)# 0.5%
oho<-ho[order(ho$chr, ho$mpos),]
write.table(oho, file="Random_delta_values_without_0.5%tops.txt", quote= FALSE, row.names= FALSE)


#check if windows are space enough (100kb)
rm(list=ls())
spacing<-100000 ### minimum bp-spacing between independent peaks
d<-read.table('Random_delta_values_without_0.5%tops.txt', h=T)
afd<-read.table("AFD_L1_S7_slidingwindows10kn_overlap5kb_ct=5.txt", header = TRUE, stringsAsFactors = FALSE)
jd<-inner_join(d, afd, by=c("chr", "mpos"))

randwindows <- jd[sample(1:nrow(jd), 1000, replace=FALSE),] 
rw<-randwindows[order(randwindows$chr, randwindows$mpos),]

uchr<-unique(randwindows$chr)

rands<-NULL

for(i in 1:length(uchr)){ 
    sd<-rw[which(rw$chr==uchr[i]), ]
    sd<-sd[order(sd$mpos), ] 
    rands<-rbind(rands, sd[1, ])
    bottom<-tail(rands$mpos, 1)
    for(j in 1:nrow(sd)){
        rsnp<-sd[j, ]
        if((rsnp$mpos-bottom)<spacing){ 
            rands[nrow(rands), ]<-rsnp
            bottom<-rsnp$mpos
        }
        
        if((rsnp$mpos-bottom)>=spacing){ 
            rands<-rbind(rands, rsnp)
            bottom<-rsnp$mpos
        }
    }
}

rw178 <- rands[sample(1:nrow(rands), 178, replace=FALSE),] 
write.table(rw178, file="178_random_windows.txt", quote= FALSE, row.names= FALSE)

############################

############################
### J. Generation of HDL and non-HDL = simulated data ###

# alleles across loci are transmitted as haplotypes by individual (spanning both the neutral
# and spike loci). Segregation then occurs by randomly shuffling the bases at each locus within pairs of consecutive 
# haplotypes only, resembling recombination bewteen two random haploid individuals.

l<-178 ### number of loci per group (200, as in the empirical analysis)
n<-200 ### pop size, haploid. Even integer
d<-0.1 ### the initial AFD difference of the 'spikes' relative to the non-spikes as observed empirically
lomaft<-0.05 ### minimum maf threshold for the initial population (defined for the stream allele)
upmaft<-0.5 ### max maf threshold for the initial population (defined for the stream allele, hence should be <0.5)
gen<-1000 ### generations of evolution
a<-c(0, 1)
idx<-seq.int(1, n*l, by=n)


for (t in 1:25){
### generate loci groups, 'neutral' and 'spikes'
    ipn<-NULL # records the starting AF for the neutral loci
    nl<-NULL # container for the genotypes at all neutral loci
    for(i in 1:l){
        p<-runif(1, min=lomaft, max=upmaft)
        ipn<-c(ipn, p)
        nl<-c(nl, sample(a, n, prob=c(1-p, p), replace=T))
    }
    ips<-NULL # records the starting AF for the spike loci
    sl<-NULL
    for(i in 1:l){
        p<-runif(1, min=lomaft, max=upmaft)
        ips<-c(ips, p)
        ps<-p+d
        sl<-c(sl, sample(a, n, prob=c(1-ps, ps), replace=T))
    }
    ###

    ### evolution by drift:
    for(i in 1:gen){
        osp<-sample(seq(1:n), n, replace=T) # sample individuals whose haplotypes are transmitted to offspring generation, at both loci classes
    
        nln<-nl
        for(j in 1:n){
            nln[idx+(j-1)]<-nl[idx+(osp[j]-1)]
        }
        #random assortment (only occurs within pairs of neighboring haplotypes)
        for(j in 1:(l*n/2)){
            nln[(2*j-1):(2*j)]<-sample(nln[(2*j-1):(2*j)], 2)
        }
        nl<-nln
    
        sln<-sl
        for(j in 1:n){
            sln[idx+(j-1)]<-sl[idx+(osp[j]-1)]
        }
        #random assortment (only occurs within pairs of neighboring haplotypes)
        for(j in 1:(l*n/2)){
            sln[(2*j-1):(2*j)]<-sample(sln[(2*j-1):(2*j)], 2)
        }
        sl<-sln
    }
    ###

    ### characterize differentiation for both locus classes:
    afdn<-NULL
    afds<-NULL
    x<-NULL
    for(j in 1:l){
        afdn<-c(afdn, abs(sum(nl[((j-1)*n+1):(j*n)])/n-ipn[j]))
        afds<-c(afds, abs(sum(sl[((j-1)*n+1):(j*n)])/n-ips[j]))
    }
    rep<-c(rep(t,l))
    xx<-data.frame(repl=rep, spike=afds, neutral=afdn)
    x<-rbind(x, xx)
    write.table(x, file = "simu_spikes_rep25_n200_g1000.txt", append = TRUE, quote = FALSE, row.names = FALSE, col.names= FALSE)

}

############################

############################
### K. Plotting the HDW/non-HDW vs HDL/non-HDL with focus on the difference ###
# For the empirical data, the bootstrap distribution for the difference in group medians is obtained by bootstrapping the 178 windows within each groups in each iteration, and re-calculate the difference in medians
# For the simulated data, median AFD is first calculated across the loci for each group and replication run. 

eh<-read.table('178_top_windows_0.5%.txt', h=T, stringsAsFactors=F) # empirical, HDW
er<-read.table('178_random_windows.txt', h=T, stringsAsFactors=F) # empirical, non-HDW control
s<-read.table('simu_spikes_rep25_n200_g1000.txt', h=T, stringsAsFactors=F) # simulated, both HDL and non-HDL control. 178 loci * 25 replicates
iter<-10000 ### number of bootstrap iterations
n<-nrow(eh) # number of empirical windows
r<-length(unique(s$repl)) # number of simulation replicates

#point estimate and bootstrap distribution of HDW/nonHDW difference, *empirical*:
de<-median(eh$mafd)-median(er$mafd) # observed difference in medians between HDW and non-HDW
deBS<-rep(0, iter) # bootstrap distr of median difference
for(i in 1:iter){
    deBS[i]<-median(sample(eh$mafd, n, replace=T))-median(sample(er$mafd, n, replace=T))
}

#point estimate and bootstrap distribution of HDL/nonHDL difference, *simulated*:
u<-unique(s$repl)
drr<-NULL
for(i in 1:r){
    ss<-s[which(s$repl==u[i]),]
    drr<-c(drr, median(ss$spike)-median(ss$neutral))
}
dr<-median(drr) # median of the differences in medians between the HDL and non-HDL
drBS<-rep(0, iter) # bootstrap distr of median difference
for(i in 1:iter){
    drBS[i]<-median(sample(drr, r, replace=T))
}

# plot:
rh<-1 # height of boxes
sh<-1 # vertical shift between box midpoints
mp<-0.7 # vertical midpoint of lower box
par(fin=c(4, 2.6), xaxs='i', yaxs='i')
plot(0.1, 0.1, xlim=c(0, 0.3), ylim=c(0, 2.4), type='n')
rect(quantile(drBS, probs=0.025), mp-rh/2, quantile(drBS, probs=0.975), mp+rh/2, col=gray(0.8), border=NA)
segments(dr, mp-sh/2, dr, mp+sh/2, lwd=3)
rect(quantile(deBS, probs=0.025), mp+sh-rh/2, quantile(deBS, probs=0.975), mp+sh+rh/2, col=gray(0.8), border=NA)
segments(de, mp+rh-sh/2, de, mp+rh+sh/2, lwd=3)

############################

############################
### L - CCBD along gradient ###

# 1. All comparisons are against L1
# the terminal 5 Mb on either chromosome side are considered high-recombination periphery
# all stats of location are median-based. 95% bootstrap CI around the median is computed by bootstrapping across chromosomes for a given sample pair

rm(list=ls())
library(data.table)
mp<-c('L2', 'M1', 'M2', 'S1', 'S2', 'S3', 'S4', 'S5', 'S6', 'S7')
tip<-5000000 # bp-domain defined as high-recombination periphery on either end of the chromosome
not<-c('chrUn', 'chrM', 'pitx1') # kick out unwanted chrs
bs.iter<-10000 # bootstrap iterations for the 95% CI around median for each sample

ccbd<-NULL #this is for the median across chromosomes for each sample comparison
cis<-NULL #this collects the 95% bootstrap CI limits
for(j in 1:length(cmp)){
    d<-data.frame(fread(paste('afd.L1.', cmp[j], '.txt', sep=''), h=T))
    kill<-NULL
    for(i in 1:length(not)){
        kill<-c(kill, which(d$chr==not[i]))
    }
    d<-d[-kill,]
    
    uchr<-unique(d$chr)
    ccbds<-NULL #this is for the chromosomes
    for(i in 1:length(uchr)){
        sd<-d[d$chr==uchr[i], ]
        lims<-c(min(sd$pos)+tip, max(sd$pos)-tip)
        pafd<-median(abs(sd[which((sd$pos<=lims[1]) | (sd$pos>=lims[2])), 'afd']))
        cafd<-median(abs(sd[which((sd$pos>lims[1]) & (sd$pos<lims[2])), 'afd']))
        ccbds<-c(ccbds, cafd/pafd)
    }
    ccbd<-c(ccbd, median(ccbds))
    #bootstrapping the median:
    r.ccbds<-NULL #collects the bootstrap medians
    for(i in 1:bs.iter){
        r.ccbds<-c(r.ccbds, median(sample(ccbds, length(uchr), replace=T)))
    }
    cis<-rbind(cis, quantile(r.ccbds, probs=c(0.025, 0.975)))
}
plot(seq(length(ccbd)), ccbd)
lines(seq(length(ccbd)), ccbd)

############################
# 2. All comparisons involve the pairwise neighbours
# the terminal 5 Mb on either chromosome side are considered high-recombination periphery
# all stats of location are median-based. 95% bootstrap CI around the median is computed by bootstrapping across chromosomes for a given sample pair

rm(list=ls())
library(data.table)
mp<-c('L1.L2', 'L2.M1', 'M1.M2', 'M2.S1', 'S1.S2', 'S2.S3', 'S3.S4', 'S4.S5', 'S5.S6', 'S6.S7')
tip<-5000000 ### bp-domain defined as high-recombination periphery on either end of the chromosome
not<-c('chrUn', 'chrM', 'pitx1') ### kick out unwanted chrs 
bs.iter<-10000 ### bootstrap iterations for the 95% CI around median for each sample

ccbd<-NULL #this is for the median across chromosomes for each sample comparison
cis<-NULL #this collects the 95% bootstrap CI limits
for(j in 1:length(cmp)){
    d<-data.frame(fread(paste('afd.', cmp[j], '.txt', sep=''), h=T))
    kill<-NULL
    for(i in 1:length(not)){
        kill<-c(kill, which(d$chr==not[i]))
    }
    d<-d[-kill,]
    
    uchr<-unique(d$chr)
    ccbds<-NULL #this is for the chromosomes
    for(i in 1:length(uchr)){
        sd<-d[d$chr==uchr[i], ]
        lims<-c(min(sd$pos)+tip, max(sd$pos)-tip)
        pafd<-median(abs(sd[which((sd$pos<=lims[1]) | (sd$pos>=lims[2])), 'afd']))
        cafd<-median(abs(sd[which((sd$pos>lims[1]) & (sd$pos<lims[2])), 'afd']))
        ccbds<-c(ccbds, cafd/pafd)
    }
    ccbd<-c(ccbd, median(ccbds))
    #bootstrapping the median:
    r.ccbds<-NULL #collects the bootstrap medians
    for(i in 1:bs.iter){
        r.ccbds<-c(r.ccbds, median(sample(ccbds, length(uchr), replace=T)))
    }
    cis<-rbind(cis, quantile(r.ccbds, probs=c(0.025, 0.975)))
}
plot(seq(length(ccbd)), ccbd)
lines(seq(length(ccbd)), ccbd)

############################

############################
### M. Allele frequency of stream allele in the swamp ###

rm(list=ls())
library(dplyr)
d<-read.table("SNPs.asc.LvsI.allChrs.maft0.25.txt", h=T)
covt<-50

M1<-read.table("M1.SNPs.ascertained.LvsI.maft0.25.txt", h=T)
M1_F<-read.table("M1_Flood.SNPs.ascertained.LvsI.maft0.25.txt", h=T)
M1_17<-read.table("M1_2017.SNPs.ascertained.LvsI.maft0.25.txt", h=T)
L2<-read.table("L2.SNPs.ascertained.LvsI.maft0.25.txt", h=T)

d1<-inner_join(d, M1, by=c("chr", "pos"))
d2<-inner_join(d1, M1_F, by=c("chr", "pos"))
d3<-inner_join(d2, M1_17, by=c("chr", "pos"))
d4<-inner_join(d3, L2, by=c("chr", "pos"))


dda<-j4[!(d4$chr=="chrXIX"),] #remove sexual chr
ddb<-dda[!(dda$chr=="chrUn"),] #remove unassigned
ddc<-ddb[!(ddb$chr=="pitx1"),] #remove pitx1

data<-ddc

#1. when inlet has the minor allele - keep only SNPs with an AFD >=0.75 in the L-S contrast
jd1<-subset(data, data$afd>=0.75)
j1<-NULL

freqM1_1<-NULL
freqM1_F_1<-NULL
freqM1_17_1<-NULL
freqL2_1<-NULL


for(i in 1:nrow(jd1)){
    fM1<-sum(jd1[i, 11:14])
    fM1_F<-sum(jd1[i, 15:18])
    fM1_17<-sum(jd1[i, 19:22])
    fL2<-sum(jd1[i, 23:26])

    if((fM1>=covt)&(fM1_F>=covt)&(fM1_17>=covt)&(fL2>=covt)){

        j1<-rbind(j1, jd1[i,])

        alI<-jd1[i, 6] # identify the inlet allele
        alL<-jd1[i, 5] # identify the lake allele
        patI<-paste(alI, ".", sep='')
        patL<-paste(alL, ".", sep='')

        allI<-jd1[i, grep(paste('^',patI, sep=''), names(jd1))] # retrieve this allele in the four HZ datasets => 4 columns
        allL<-jd1[i, grep(paste('^',patL, sep=''), names(jd1))] # retrieve this allele in the four HZ datasets => 4 columns


        #for M1
        aM1<-allI[,1]/fM1
        freqM1_1<-c(freqM1_1, aHZ) 
        #for M1_F
        aM1_F<-allI[,2]/fM1_F
        freqM1_F_1<-c(freqM1_F_1, aM1_F) 
        #for M1_17
        aM1_17<-allI[,3]/fM1_17
        freqM1_17_1<-c(freqM1_17_1, aM1_17)
        #for L2
        aL2<-allI[,4]/fL2
        freqL2_1<-c(freqL2_1, aL2)
    }   
    
}

#when inlet has the major allele - keep only SNPs with an AFD >=0.75 in the L-S contrast
jd2<-subset(data, data$afd<=-0.75)
j2<-NULL

freqM1_2<-NULL
freqM1_F_2<-NULL
freqM1_17_2<-NULL
freqL2_2<-NULL

for(i in 1:nrow(jd2)){
    fM1<-sum(jd2[i, 11:14])
    fM1_F<-sum(jd2[i, 15:18])
    fM1_17<-sum(jd2[i, 19:22])
    fL2<-sum(jd2[i, 23:26])

    if((fM1>=covt)&(fM1_F>=covt)&(fM1_17>=covt)&(fL2>=covt)){

        j2<-rbind(j2, jd2[i,])

        alI<-jd2[i, 5] # identify the inlet allele
        alL<-jd2[i, 6] # identify the lake allele
        patI<-paste(alI, ".", sep='')
        patL<-paste(alL, ".", sep='')

        allI<-jd2[i, grep(paste('^',patI, sep=''), names(jd2))] # retrieve this allele => 4 columns
        allL<-jd2[i, grep(paste('^',patL, sep=''), names(jd2))] # retrieve this allele => 4 columns


        #for M1
        aM1<-allI[,1]/fM1
        freqM1_2<-c(freqM1_2, aHZ) 
        #for M1_F
        aM1_F<-allI[,2]/fM1_F
        freqM1_F_2<-c(freqM1_F_2, aM1_F) 
        #for M1_17
        aM1_17<-allI[,3]/fM1_17
        freqM1_17_2<-c(freqM1_17_2, aM1_17)
        #for L2
        aL2<-allI[,4]/fL2
        freqL2_2<-c(freqL2_2, aL2)
    }   
    
}

freqM1<-c(freqM1_1, freqM1_2) 
freqM1_F<-c(freqM1_F_1, freqM1_F_2) 
freqM1_17<-c(freqM1_17_1, freqM1_17_2) 
freqL2<-c(freqL2_1, freqL2_2)

freqs<-dataframe(freqM1, freqM1_F, freqM1_17, freqL2)

write.table(freqs, file = "Frequencies_Swamp_L2.txt", append = TRUE, quote = FALSE, row.names = FALSE, col.names= FALSE)


layout(mat=matrix(c(1,2,3), nrow= 3, ncol=1), heights=c(1), widths =c(1,1,1,1,1))
par(mfrow=c(4,1))
hist(freqM1, xlim=c(0,1), ylim=c(0, 11), breaks=50, freq= F)
hist(freqM1_F, xlim=c(0,1), ylim=c(0, 11), breaks=50, freq= F)
hist(freqM1_17, xlim=c(0,1), ylim=c(0, 11), breaks=50, freq= F)
hist(freqL2, xlim=c(0,1), ylim=c(0, 11), breaks=50, freq= F)

############################

############################
### N. Synthetic admixture of L2 and hybrid zone - can we reconstruct the flood AF distribution? ###
# input is the AFs across 49,678 high-discrimination SNPs for the M1, the M1_flood, and the L2 samples, see code M (no missing data)

rm(list=ls())
d<-read.table('Frequencies_Swamp_L2.txt', h=T) ###
prop1<-0.90 ### the proportion of hypothetical L2 immigrant material at hz
prop2<-0.95
prop3<-0.97

names(d)<-c('sw1', 'sw1_f', 'sw1_17', 'l2')
hist(d$hzf, breaks=100, xlim=c(0, 1))
hist(d$l2, breaks=100, xlim=c(0, 1))

mix1<-rep(0, nrow(d))
for(i in 1:nrow(d)){
    mix1[i]<-(1-prop1)*d$hz[i]+prop1*d$l2[i]
}

mix2<-rep(0, nrow(d))
for(i in 1:nrow(d)){
    mix2[i]<-(1-prop2)*d$hz[i]+prop2*d$l2[i]
}

mix3<-rep(0, nrow(d))
for(i in 1:nrow(d)){
    mix3[i]<-(1-prop3)*d$hz[i]+prop3*d$l2[i]
}

par(mfrow=c(3, 1))
hist(d$hz, breaks=75, xlim=c(0, 1), ylim=c(0, 11), freq= F)
hist(d$hzf, breaks=75, xlim=c(0, 1), ylim=c(0, 11), freq= F)
hist(d$l2, breaks=50, xlim=c(0, 1), ylim=c(0, 11), freq= F)

par(mfrow=c(3, 1))
hist(mix1, breaks=50, xlim=c(0, 1), ylim=c(0, 11), freq= F)
hist(mix2, breaks=50, xlim=c(0, 1), ylim=c(0, 11), freq= F)
hist(mix3, breaks=50, xlim=c(0, 1), ylim=c(0, 11), freq= F)

############################

############################
### O. Stepping-stone simulations ###

# 1. Simulator of polygenic clinal differentiation with gene flow and divergent selection, inspired by the Misty lake-inlet transition
# Life cycle is migration->selection->Allele freq calculation
# Individuals are hermaphrodites. The number of matings equals the set size of each pop, and each mating produces one offspring.
# All loci are unlinked. Alleles influence fitness additively, but multiplicative fitness is implemented (ws variable)
# Primary divergence: the initial MAF at all selected and neutral loci is 0.5 
# The freq of allele '0' along the cline is recorded over time; at the selected loci, this allele is deleterious within but favored beyond the first 'lake' site
rm(list=ls())
NS<-200 ### diploid pop size for each 'stream' site (2NS is the number of total alleles per pop); EVEN integer
fact<-10 ### the head ('lake') pop is fact times larger than the clinal stream pops
m<-0.1 ### migration from focal pop into the neighboring pop on *each* side (that is, a fraction of 2*m individuals leave and enter each pop in each generation)
s<-0.05 ### the haploid coefficient of selection against the locally unfavorable allele
npop<-8 ### the number of clinal pops, ignoring the first one (the lake pop); must be >=3
Ls<-100 ### number of loci under selection
Ln<-20 ### number of neutral loci tracking drift
gen<-1000 ### generations of evolution
rep<-20 ### replication of experiment
batch<-1 ### in case the job is distributed on multiple cores
smp<-function(x){sample(x, 1)} # for random transmission of alleles
s*Ls*2

NL<-fact*NS # determine diploid lake pop size
outfile<-paste('clineSimu.NS', NS, '.fact', fact, '.m', m, '.s', s, '.npop', npop, '.Ls', Ls, '.Ln', Ln, '.gen', gen, '.rep', rep, '_', batch, '.txt', sep='')
pops<-'pL' # save the pop names in a vector
for(i in 1:npop){
    pops<-c(pops, paste('pS', i, sep=''))
}
ms<-NULL # save the migrant names in a vector
for(i in 1:npop){
    ms<-c(ms, paste('mpS', i, sep=''))
}

for(k in 1:rep){

### generate the initial populations:
# 1. the lake pop at the head of the cline, sending maladaptive alleles into the cline
pL<-matrix(sample(c(0, 1), Ls*2*NL, replace=T), ncol=Ls) # the alleles at the selected loci, with expected MAF=0.5
pL<-cbind(pL, matrix(sample(c(0, 1), Ln*2*NL, replace=T), ncol=Ln)) # attach the neutral loci, with expected MAF=0.5
smfr<-round(mean(1-(apply(pL[, 1:Ls], MARGIN=2, FUN=sum)/(2*NL))), 3) # average freq of the stream-favored allele (0) across all selected loci
nmfr<-round(mean(apply(pL[, (Ls+1):(Ls+Ln)], MARGIN=2, FUN=sum)/(2*NL)), 3) # average freq of the 1 allele across all neutral loci (allele identity 0/1 is arbitrary)

# 2. the npop clinal stream pops
for(i in 2:length(pops)){
    pS<-matrix(sample(c(0, 1), Ls*2*NS, replace=T), ncol=Ls) # the alleles at the selected loci, with expected MAF=0.5
    pS<-cbind(pS, matrix(sample(c(0, 1), Ln*2*NS, replace=T), ncol=Ln)) # attach the neutral loci, with expected MAF=0.5
    smfr<-c(smfr, round(mean(1-(apply(pS[, 1:Ls], MARGIN=2, FUN=sum)/(2*NS))), 3)) # average freq of the stream-favored allele (0) across all selected loci
    nmfr<-c(nmfr, round(mean(apply(pS[, (Ls+1):(Ls+Ln)], MARGIN=2, FUN=sum)/(2*NS)), 3)) # average freq of the 1 allele across all neutral loci (allele identity 0/1 is arbitrary)
    assign(pops[i], pS)
}
###

### write out initial mean allele freqs at selected (sfreq) and neutral (nfreq) loci in each pop:
header<-c('replic', 'generation')
for(i in 1:length(pops)){
    header<-c(header, paste('sfreq.', pops[i], sep=''))
}
for(i in 1:length(pops)){
    header<-c(header, paste('nfreq.', pops[i], sep=''))
}
if(k==1){write.table(paste(header, collapse=' '), outfile, quote=F, row.names=F, col.names=F)}
write.table(paste(c(k, '0', paste(c(smfr, nmfr), collapse=' ')), collapse=' '), outfile, quote=F, row.names=F, col.names=F, append=T)
###

### start evolution:
for(j in 1:gen){

    ### determine migrants (4*N*m alleles per locus are taken from the top and move half to left, half to right, except for the terminal pops where only 2*N*m move):
    mpL<-head(pL, 2*NL*m)
    for(i in 1:(length(ms)-1)){ # this operates on all stream sites except the last
        assign(ms[i], head(get(pops[i+1]), 2*2*NS*m))
    }
    assign(tail(ms, 1), head(get(tail(pops, 1)), 2*NS*m))
    ###
    
    ### migration:
    pL<-rbind(pL, head(mpS1, 2*NS*m))
    pS1<-rbind(pS1, mpL, head(mpS2, 2*NS*m))
    for(i in 3:npop){
        migs<-rbind(get(pops[i]), tail(get(ms[i-2]), 2*NS*m), head(get(ms[i]), 2*NS*m))
        assign(pops[i], migs)
    }
    assign(tail(pops, 1), rbind(get(tail(pops, 1)), tail(get(ms[length(ms)-1]), 2*NS*m)))
    ###
    
    ###delete emigrants from source pops:
    pL<-pL[-c(1:(2*NL*m)), ]
    for(i in 2:npop){
        assign(pops[i], get(pops[i])[-c(1:(2*2*NS*m)), ])
    }
    assign(tail(pops, 1), get(tail(pops, 1))[-c(1:(2*NS*m)), ])
    ###
    
    ### selection and reproduction within each pop:
    smfr<-NULL
    nmfr<-NULL
    for(p in 1:length(pops)){
        fp<-get(pops[p]) # the focal pop
        ws<-NULL # the fitnesses
        for(i in 1:(nrow(fp)/2)){
            ifelse(pops[p]=='pL', acnt<-2*Ls-sum(fp[(i*2-1):(i*2), 1:Ls]), acnt<-sum(fp[(i*2-1):(i*2), 1:Ls])) # count the locally deleterious alleles
            ws<-c(ws, 1-acnt*s) ### alleles influence fitness additively
            #ws<-c(ws, (1-s)^acnt) ### alleles influence fitness multiplicatively
        }
        ws[which(ws<0)]<-0 #individuals with negative fitness are assigned zero fitness
        
        pN<-NULL #the future offspring cohort
        #form NL or NS mate pairs, whatever the focal pop. each mating produces 1 offspring. individuals are hermaphrodites
        mt<-ifelse(pops[p]=='pL', NL, NS)
        for(i in 1:mt){
            idx<-sample((nrow(fp)/2), 2, prob=ws) # select the two individuals mating this turn (the same ones can reproduce multiple times)
            gtp1<-fp[c((idx[1]*2-1), idx[1]*2), ]
            gtp2<-fp[c((idx[2]*2-1), idx[2]*2), ]
            pN<-rbind(pN, apply(gtp1, MARGIN=2, FUN=smp), apply(gtp2, MARGIN=2, FUN=smp))
        }
        
        # write out the allele frequencies of the offspring cohort:
        smfr<-c(smfr, round(mean(1-(apply(pN[, 1:Ls], MARGIN=2, FUN=sum)/nrow(pN))), 3)) # average freq of the stream-favored allele (0) across all selected loci
        nmfr<-c(nmfr, round(mean(apply(pN[, (Ls+1):(Ls+Ln)], MARGIN=2, FUN=sum)/nrow(pN)), 3)) # average freq of the 1 allele across all neutral loci (allele identity 0/1 is arbitrary)
        
        # replace parental cohort by offspring cohort:
        assign(pops[p], pN)
    } # close populations loop
    
    write.table(paste(c(k, j, paste(c(smfr, nmfr), collapse=' ')), collapse=' '), outfile, quote=F, row.names=F, col.names=F, append=T)

} # close generations loop j
} # close replication loop k
# 


# 2. Simulator of polygenic clinal differentiation with gene flow and divergent selection, inspired by the Misty lake-inlet transition
# copy of code 1, but each locus under selection has its own selection coefficient drawn from the exponential distribution
rm(list=ls())
NS<-200 ### diploid pop size for each 'stream' site (2NS is the number of total alleles per pop); EVEN integer
fact<-10 ### the head ('lake') pop is fact times larger than the clinal stream pops
m<-0.1 ### migration from focal pop into the neighboring pop on *each* side (that is, a fraction of 2*m individuals leave and enter each pop in each generation)
s<-0.005 ### the mean coefficient of selection against the locally unfavorable allele. the locus-specific coefficients are drawn using rexp(Ls, 1/s); 1/s is the 'rate' parameter of the exponential distribution
npop<-8 ### the number of clinal pops, ignoring the first one (the lake pop); must be >=3
Ls<-100 ### number of loci under selection
Ln<-20 ### number of neutral loci tracking drift
gen<-1000 ### generations of evolution
rep<-20 ### replication of experiment
batch<-1 ### in case the job is distributed on multiple cores
smp<-function(x){sample(x, 1)} # for random transmission of alleles
#s*Ls*2 #probably not meaningful, given variation in s with this implementation
scs<-rexp(Ls, 1/s)

NL<-fact*NS # determine diploid lake pop size
outfile<-paste('clineSimu.expDistr.NS', NS, '.fact', fact, '.m', m, '.s', s, '.npop', npop, '.Ls', Ls, '.Ln', Ln, '.gen', gen, '.rep', rep, '_', batch, '.txt', sep='')
pops<-'pL' # save the pop names in a vector
for(i in 1:npop){
    pops<-c(pops, paste('pS', i, sep=''))
}
ms<-NULL # save the migrant names in a vector
for(i in 1:npop){
    ms<-c(ms, paste('mpS', i, sep=''))
}

for(k in 1:rep){

### generate the initial populations:
# 1. the lake pop at the head of the cline, sending maladaptive alleles into the cline
pL<-matrix(sample(c(0, 1), Ls*2*NL, replace=T), ncol=Ls) # the alleles at the selected loci, with expected MAF=0.5
pL<-cbind(pL, matrix(sample(c(0, 1), Ln*2*NL, replace=T), ncol=Ln)) # attach the neutral loci, with expected MAF=0.5
smfr<-round(mean(1-(apply(pL[, 1:Ls], MARGIN=2, FUN=sum)/(2*NL))), 3) # average freq of the stream-favored allele (0) across all selected loci
nmfr<-round(mean(apply(pL[, (Ls+1):(Ls+Ln)], MARGIN=2, FUN=sum)/(2*NL)), 3) # average freq of the 1 allele across all neutral loci (allele identity 0/1 is arbitrary)

# 2. the npop clinal stream pops
for(i in 2:length(pops)){
    pS<-matrix(sample(c(0, 1), Ls*2*NS, replace=T), ncol=Ls) # the alleles at the selected loci, with expected MAF=0.5
    pS<-cbind(pS, matrix(sample(c(0, 1), Ln*2*NS, replace=T), ncol=Ln)) # attach the neutral loci, with expected MAF=0.5
    smfr<-c(smfr, round(mean(1-(apply(pS[, 1:Ls], MARGIN=2, FUN=sum)/(2*NS))), 3)) # average freq of the stream-favored allele (0) across all selected loci
    nmfr<-c(nmfr, round(mean(apply(pS[, (Ls+1):(Ls+Ln)], MARGIN=2, FUN=sum)/(2*NS)), 3)) # average freq of the 1 allele across all neutral loci (allele identity 0/1 is arbitrary)
    assign(pops[i], pS)
}
###

### write out initial mean allele freqs at selected (sfreq) and neutral (nfreq) loci in each pop:
header<-c('replic', 'generation')
for(i in 1:length(pops)){
    header<-c(header, paste('sfreq.', pops[i], sep=''))
}
for(i in 1:length(pops)){
    header<-c(header, paste('nfreq.', pops[i], sep=''))
}
if(k==1){write.table(paste(header, collapse=' '), outfile, quote=F, row.names=F, col.names=F)}
write.table(paste(c(k, '0', paste(c(smfr, nmfr), collapse=' ')), collapse=' '), outfile, quote=F, row.names=F, col.names=F, append=T)
###

### start evolution:
for(j in 1:gen){

    ### determine migrants (4*N*m alleles per locus are taken from the top and move half to left, half to right, except for the terminal pops where only 2*N*m move):
    mpL<-head(pL, 2*NL*m)
    for(i in 1:(length(ms)-1)){ # this operates on all stream sites except the last
        assign(ms[i], head(get(pops[i+1]), 2*2*NS*m))
    }
    assign(tail(ms, 1), head(get(tail(pops, 1)), 2*NS*m))
    ###
    
    ### migration:
    pL<-rbind(pL, head(mpS1, 2*NS*m))
    pS1<-rbind(pS1, mpL, head(mpS2, 2*NS*m))
    for(i in 3:npop){
        migs<-rbind(get(pops[i]), tail(get(ms[i-2]), 2*NS*m), head(get(ms[i]), 2*NS*m))
        assign(pops[i], migs)
    }
    assign(tail(pops, 1), rbind(get(tail(pops, 1)), tail(get(ms[length(ms)-1]), 2*NS*m)))
    ###
    
    ###delete emigrants from source pops:
    pL<-pL[-c(1:(2*NL*m)), ]
    for(i in 2:npop){
        assign(pops[i], get(pops[i])[-c(1:(2*2*NS*m)), ])
    }
    assign(tail(pops, 1), get(tail(pops, 1))[-c(1:(2*NS*m)), ])
    ###
    
    ### selection and reproduction within each pop:
    smfr<-NULL
    nmfr<-NULL
    for(p in 1:length(pops)){
        fp<-get(pops[p]) # the focal pop
        ws<-NULL # the fitnesses
        if(pops[p]=='pL'){
            for(i in 1:(nrow(fp)/2)){
                sload<-0
                for(y in 1:Ls){
                    sload<-sload+(2-(sum(fp[(i*2-1):(i*2), y])))*scs[y] #only additive allele effect implemented
                }
            ws<-c(ws, 1-sload)
            }
        }
        if(pops[p]!='pL'){
            for(i in 1:(nrow(fp)/2)){
                sload<-0
                for(y in 1:Ls){
                    sload<-sload+sum(fp[(i*2-1):(i*2), y])*scs[y] #only additive allele effect implemented
                }
            ws<-c(ws, 1-sload)
            }
        }
        ws[which(ws<0)]<-0 #individuals with negative fitness are assigned zero fitness
        
        pN<-NULL #the future offspring cohort
        #form NL or NS mate pairs, whatever the focal pop. each mating produces 1 offspring. individuals are hermaphrodites
        mt<-ifelse(pops[p]=='pL', NL, NS)
        for(i in 1:mt){
            idx<-sample((nrow(fp)/2), 2, prob=ws) # select the two individuals mating this turn (the same ones can reproduce multiple times)
            gtp1<-fp[c((idx[1]*2-1), idx[1]*2), ]
            gtp2<-fp[c((idx[2]*2-1), idx[2]*2), ]
            pN<-rbind(pN, apply(gtp1, MARGIN=2, FUN=smp), apply(gtp2, MARGIN=2, FUN=smp))
        }
        
        # write out the allele frequencies of the offspring cohort:
        smfr<-c(smfr, round(mean(1-(apply(pN[, 1:Ls], MARGIN=2, FUN=sum)/nrow(pN))), 3)) # average freq of the stream-favored allele (0) across all selected loci
        nmfr<-c(nmfr, round(mean(apply(pN[, (Ls+1):(Ls+Ln)], MARGIN=2, FUN=sum)/nrow(pN)), 3)) # average freq of the 1 allele across all neutral loci (allele identity 0/1 is arbitrary)
        
        # replace parental cohort by offspring cohort:
        assign(pops[p], pN)
    } # close populations loop
    
    write.table(paste(c(k, j, paste(c(smfr, nmfr), collapse=' ')), collapse=' '), outfile, quote=F, row.names=F, col.names=F, append=T)

} # close generations loop j
} # close replication loop k
# END B


############################
# 3. Simulator of polygenic clinal differentiation with gene flow and divergent selection, inspired by the Misty lake-inlet transition
# Based on code 1, but with physically explicit chromosomes and crossover implemented
# For simplicity, crossover occurs randomly with respect to physical position (no reduced XO rate in chromosome center)
# Implementation is for 5 chromosomes with 20 selected ('s') and 4 neutral ('N') interspersed loci each, following this scheme: NsssssNsssssNsssssNsssss
# For different chromosome layouts, new implementations would be needed
# As in code A, all loci start with an expected MAF of 0.5 in all pops
# The crossover rate is per meiosis for a diploid, hence a value of 1 means a probability of 0.5 for a gamete to be recombined
rm(list=ls())
NS<-200 ### diploid pop size for each 'stream' site (2NS is the number of total alleles per pop); EVEN integer
fact<-10 ### the head ('lake') pop is fact times larger than the clinal stream pops
m<-0.02 ### migration from focal pop into the neighboring pop on *each* side (that is, a fraction of 2*m individuals leave and enter each pop in each generation)
s<-0.005 ### the haploid coefficient of selection against the locally unfavorable allele
npop<-8 ### the number of clinal pops, ignoring the first one (the lake pop); must be >=3
Ls<-100 # number of loci under selection; implemented for 100 - do not change
Ln<-20 # number of neutral loci tracking drift; implemented for 20 - do not change
nchr<-5 # number of chromosomes; implemented for 5 - do not change
xor<-1 ### crossover rate per meiosis and generation (value of 1 corresponds to a single XO per meiosis). Note that this is a diploid system, hence xor<-1 means that 50% of the gametes are not recombined
gen<-1000 ### generations of evolution
rep<-20 ### replication of experiment
batch<-1 ### in case the job is distributed on multiple cores
rnpos<-c(1, 7, 13, 19) # the relative positions of the neutral loci on each chromosome
s*Ls*2 #total cumulative selection strength across all loci and alleles (if >=1, some or all individuals can have zero or negative fitness)

# define the position of the loci on the chromosomes
chrloc<-(Ls+Ln)/nchr # total loci (s+n) per chromosome
spos<-NULL # the absolute chromosome positions of the selected loci
npos<-NULL # dito for the neutral ones
for(i in 1:nchr){
    spos<-c(spos, (seq(chrloc)+(i-1)*chrloc)[-rnpos])
    npos<-c(npos, (seq(chrloc)+(i-1)*chrloc)[rnpos])
}

NL<-fact*NS # determine diploid lake pop size
outfile<-paste('clineSimu.5chrom.NS', NS, '.fact', fact, '.m', m, '.s', s, '.npop', npop, '.Ls', Ls, '.Ln', Ln, '.XOr', xor, '.gen', gen, '.rep', rep, '_', batch, '.txt', sep='')
pops<-'pL' # save the pop names in a vector
for(i in 1:npop){
    pops<-c(pops, paste('pS', i, sep=''))
}
ms<-NULL # save the migrant names in a vector
for(i in 1:npop){
    ms<-c(ms, paste('mpS', i, sep=''))
}

for(k in 1:rep){

    ### generate the initial populations:
    # 1. the lake pop at the head of the cline, sending maladaptive alleles into the cline
    pL<-matrix(sample(c(0, 1), (Ls+Ln)*2*NL, replace=T), ncol=(Ls+Ln)) # the alleles at all loci (selected and neutral), with expected MAF=0.5
    smfr<-round(mean(1-(apply(pL[, spos], MARGIN=2, FUN=sum)/(2*NL))), 3) # average freq of the stream-favored allele (0) across all selected loci
    nmfr<-round(mean(apply(pL[, npos], MARGIN=2, FUN=sum)/(2*NL)), 3) # average freq of the 1 allele across all neutral loci (allele identity 0/1 is arbitrary)

    # 2. the npop clinal stream pops
    for(i in 2:length(pops)){
        pS<-matrix(sample(c(0, 1), (Ls+Ln)*2*NS, replace=T), ncol=(Ls+Ln)) # the alleles at all loci, with expected MAF=0.5
        smfr<-c(smfr, round(mean(1-(apply(pS[, spos], MARGIN=2, FUN=sum)/(2*NS))), 3)) # average freq of the stream-favored allele (0) across all selected loci
        nmfr<-c(nmfr, round(mean(apply(pS[, npos], MARGIN=2, FUN=sum)/(2*NS)), 3)) # average freq of the 1 allele across all neutral loci (allele identity 0/1 is arbitrary)
        assign(pops[i], pS)
    }
    ###

    ### write out initial mean allele freqs at selected (sfreq) and neutral (nfreq) loci in each pop:
    header<-c('replic', 'generation')
    for(i in 1:length(pops)){
        header<-c(header, paste('sfreq.', pops[i], sep=''))
    }
    for(i in 1:length(pops)){
        header<-c(header, paste('nfreq.', pops[i], sep=''))
    }
    if(k==1){write.table(paste(header, collapse=' '), outfile, quote=F, row.names=F, col.names=F)}
    write.table(paste(c(k, '0', paste(c(smfr, nmfr), collapse=' ')), collapse=' '), outfile, quote=F, row.names=F, col.names=F, append=T)
    ###

    ### start evolution:
    for(j in 1:gen){

        ### determine migrants (4*N*m alleles per locus are taken from the top and move half to left, half to right, except for the terminal pops where only 2*N*m move):
        mpL<-head(pL, 2*NL*m)
        for(i in 1:(length(ms)-1)){ # this operates on all stream sites except the last
            assign(ms[i], head(get(pops[i+1]), 2*2*NS*m))
        }
        assign(tail(ms, 1), head(get(tail(pops, 1)), 2*NS*m))
        ###
    
        ### migration:
        pL<-rbind(pL, head(mpS1, 2*NS*m))
        pS1<-rbind(pS1, mpL, head(mpS2, 2*NS*m))
        for(i in 3:npop){
            migs<-rbind(get(pops[i]), tail(get(ms[i-2]), 2*NS*m), head(get(ms[i]), 2*NS*m))
            assign(pops[i], migs)
        }
        assign(tail(pops, 1), rbind(get(tail(pops, 1)), tail(get(ms[length(ms)-1]), 2*NS*m)))
        ###
    
        ###delete emigrants from source pops:
        pL<-pL[-c(1:(2*NL*m)), ]
        for(i in 2:npop){
            assign(pops[i], get(pops[i])[-c(1:(2*2*NS*m)), ])
        }
        assign(tail(pops, 1), get(tail(pops, 1))[-c(1:(2*NS*m)), ])
        ###
    
        # selection and reproduction within each pop:
        smfr<-NULL
        nmfr<-NULL
        for(p in 1:length(pops)){
            fp<-get(pops[p]) # the focal pop
        
            ### determine relative fitness of the individuals
            ws<-NULL # the fitnesses
            for(i in 1:(nrow(fp)/2)){
                ifelse(pops[p]=='pL', acnt<-2*Ls-sum(fp[(i*2-1):(i*2), spos]), acnt<-sum(fp[(i*2-1):(i*2), spos])) # count the locally deleterious alleles
                ws<-c(ws, 1-acnt*s) ### alleles influence fitness additively
                #ws<-c(ws, (1-s)^acnt) ### alleles influence fitness multiplicatively
            }
            ws[which(ws<0)]<-0 #individuals with negative fitness are assigned zero fitness
            ###
        
            ### reproduction with crossover
            pN<-NULL #the future offspring cohort
            #form NL or NS mate pairs, whatever the focal pop. each mating produces 1 offspring. individuals are hermaphrodites
            mt<-ifelse(pops[p]=='pL', NL, NS)
            for(i in 1:mt){ #the matings
                idx<-sample((nrow(fp)/2), 2, prob=ws) # select the two individuals mating this turn (the same ones can reproduce multiple times)
                ogtp<-NULL # the re-assembled recombined genotype across all chromosomes for the one offspring resulting from focal mating event
                for(o in 1:nchr){
                    gtp1<-fp[c((idx[1]*2-1), idx[1]*2), ((o-1)*chrloc+1):(o*chrloc)]
                    gtp2<-fp[c((idx[2]*2-1), idx[2]*2), ((o-1)*chrloc+1):(o*chrloc)]
                    gams<-NULL
                    #gamete production in indiv1:
                    rec<-runif(1, min=0, max=1)
                    if(rec>(xor/2)){ # no XO
                        gams<-rbind(gams, gtp1[sample(c(1,2), 1), ])
                    }
                    if(rec<=(xor/2)){ # XO
                        bpt<-sample(seq(1, 23), 1) #XO breakpoint
                        gams<-rbind(gams, c((gtp1[1,][1:bpt]), (gtp1[2,][(bpt+1):chrloc])))
                    }
                    #gamete production in indiv2:
                    rec<-runif(1, min=0, max=1)
                    if(rec>(xor/2)){ # no XO
                        gams<-rbind(gams, gtp2[sample(c(1,2), 1), ])
                    }
                    if(rec<=(xor/2)){ # XO
                        bpt<-sample(seq(1, 23), 1) #XO breakpoint
                        gams<-rbind(gams, c((gtp2[1,][1:bpt]), (gtp2[2,][(bpt+1):chrloc])))
                    }
                    ogtp<-cbind(ogtp, gams)
                }
                pN<-rbind(pN, ogtp)
            }
        
            ### write out the allele frequencies of the offspring cohort:
            smfr<-c(smfr, round(mean(1-(apply(pN[, spos], MARGIN=2, FUN=sum)/nrow(pN))), 3)) # average freq of the stream-favored allele (0) across all selected loci
            nmfr<-c(nmfr, round(mean(apply(pN[, npos], MARGIN=2, FUN=sum)/nrow(pN)), 3)) # average freq of the 1 allele across all neutral loci (allele identity 0/1 is arbitrary)
            ###
        
            ### replace parental cohort by offspring cohort:
            assign(pops[p], pN)
            ###
        } # close populations loop
    write.table(paste(c(k, j, paste(c(smfr, nmfr), collapse=' ')), collapse=' '), outfile, quote=F, row.names=F, col.names=F, append=T)
    } # close generations loop j
} # close replication loop k
# END C


#Plotting
rm(list=ls())
par(mfrow=c(1,5))
library(ggplot2)
layout(mat=matrix(c(1,2,3,4,5), nrow= 1, ncol=5), heights=c(1), widths =c(1,1,1,1,1))

path_array = c("s0.0005/","s0.001/","s0.0025/","s0.005/","s0.0075/")
mig<-c(0.005, 0.01, 0.025, 0.05, 0.075, 0.1) ##

for (j in 1:length(path_array)){
    path = path_array[j]

    file.names<-dir(path, pattern=".txt")

    s<-NULL

    for (i in 1:length(file.names)){
        file<-read.table(paste(path, file.names[i], sep=''), header=TRUE, stringsAsFactors=FALSE)
        gen<-subset(file, generation==1000)
        mgen<-as.numeric(colMeans(gen))
        s<-rbind(s, mgen)
    }

    #plot locus under selection
    plot(mig, s[,3], ylim=c(0,1), type="l", col="dodgerblue4", lwd=2) ##
    lines(mig, s[,4], col= "cornflowerblue", lwd=2) ##
    lines(mig, s[,5], col= "darkturquoise", lwd=2) ##
    lines(mig, s[,6], col= "darkolivegreen3", lwd=2) ##
    lines(mig, s[,7], col= "darkgoldenrod2", lwd=2) ##
    lines(mig, s[,8], col= "darkorange", lwd=2) ##
    lines(mig, s[,9], col= "red", lwd=2) ##
    lines(mig, s[,10], col= "deeppink3", lwd=2) ##
    lines(mig, s[,11], col= "darkviolet", lwd=2) ##
    abline(v = 0.005, col = "lightgray", lty = 3)
    abline(v = 0.01, col = "lightgray", lty = 3)
    abline(v = 0.025, col = "lightgray", lty = 3)
    abline(v = 0.05, col = "lightgray", lty = 3)
    abline(v = 0.075, col = "lightgray", lty = 3)
    abline(v = 0.1, col = "lightgray", lty = 3)
}

############################

### P. Hybrid zone analysis, using the HZAR package (Derryberry et al. 2014)
### automated for multiple loci combined:
rm(list=ls())
library(hzar)
n<-10 ### independent mcmc run replicates for a given locus [10]
raw<-read.table('d_50selectedSNP.afd0.97.autosomes.sp50kb.freq+counts.txt', h=T) #'selected SNPs' (AFD L1-S7 >= 0.97, autosomes only, 50 kb spacing)
#raw<-read.table('d_50neutralSNP.0.001median.autosomes.sp50kb.freq+counts.txt', h=T) #'neutral SNPs' (AFD L1-S7 within 0.1% of genome-wide median, autosomes only, 50 kb spacing)
#raw<-read.table('d_50neutralSNP.0.001halfmedian.autosomes.sp50kb.freq+counts.txt', h=T) #'lodiff SNPs' (AFD L1-S7 within 0.1% of half the genome-wide median, autosomes only, 50 kb spacing)

site<-data.frame(c('L1', 'L2', 'M1', 'M2', 'S1', 'S2', 'S3', 'S4', 'S5', 'S6', 'S7')) #site names
names(site)<-'site'
nsites<-nrow(site)
clpos<-c(0, 364, 921, 976, 1036, 1081, 1126, 1204, 1404, 1504, 1754) #positions of the study sites along the gradient from L to S
nrow(raw) #number of SNPs in this panel

dat<-NULL
for(i in 1:nrow(raw)){
#for(i in 1:17){ #in case job should be split into separate batches
    #raw[i, 1:4] #brief description of SNP
    d<-cbind(site, clpos, t(raw[i, grep('freq', names(raw))]), t(raw[i, grep('counts', names(raw))]))
    names(d)[3:4]<-c('sAF', 'N')
    #d<-d[-(c(1,11)),] ###if excluding the first and last sites is desired

    L<-hzar.doMolecularData1DPops(d$clpos, d$sAF, d$N) #select locus (AFs and number of nucleotides per site)
    a<-hzar.makeCline1DFreq(data=L, scaling='fixed', tails='both') #cline model
    Ldat<-NULL
    for(j in 1:n){
        b<-hzar.first.fitRequest.old.ML(a, L, verbose=F) #generates a fitRequest object (differs among iterations!)
        c<-hzar.doFit(b) #perform model fit
        f<-hzar.fit2DataGroup(c)
        Ldat<-rbind(Ldat, round(hzar.get.ML.cline(f)$param.free, 3))
    }
    Ldat<-cbind(seq(n), Ldat)
    Ldat<-cbind(rep(i, n), Ldat)
    names(Ldat)[1:2]<-c('snp', 'repl')
    dat<-rbind(dat, Ldat)
}
write.table(dat, 'd_HZARres.selectedSNP.afd0.97.autosomes.sp50kb.11sites.txt', quote=F, row.names=F) 
#write.table(dat, 'd_HZARres.selectedSNP.afd0.97.autosomes.sp50kb.9sites.txt', quote=F, row.names=F)
#write.table(dat, 'd_HZARres.neutralSNP.0.001median.autosomes.sp50kb.11sites.txt', quote=F, row.names=F)
#write.table(dat, 'd_HZARres.neutralSNP.0.001median.autosomes.sp50kb.9sites.txt', quote=F, row.names=F)
#write.table(dat, 'd_HZARres.neutralSNP.0.001halfmedian.autosomes.sp50kb.11sites.txt', quote=F, row.names=F)
#write.table(dat, 'd_HZARres.neutralSNP.0.001halfmedian.autosomes.sp50kb.9sites.txt', quote=F, row.names=F)
###################### 


############################
### Q. Summarize output from HZAR cline modelling
# get bootstrap CIs for cline center and width

rm(list=ls())

d<-read.table('d_HZARres.selectedSNP.afd0.97.autosomes.sp50kb.11sites.txt', h=T, stringsAsFactors=F) ###
#d<-read.table('d_HZARres.neutralSNP.0.001halfmedian.autosomes.sp50kb.11sites.txt', h=T, stringsAsFactors=F) ###
#d<-read.table('d_HZARres.21fixedSNP.autosomes.sp50kb.11sites.txt', h=T, stringsAsFactors=F) ###
#d<-read.table('d_HZARres.36fixedSNP.all.sp50kb.11sites.txt', h=T, stringsAsFactors=F) ###
#d<-read.table('d_HZARres.neutralSNP.0.001median.autosomes.sp50kb.9sites.txt', h=T, stringsAsFactors=F) ###

iter<-10000 ###bootstrap iterations
ci<-0.95 ###compatibility level

a<-aggregate(d[, c('center', 'width')], by=list(d$snp), median) #calc median across replicate mcmc runs for each SNP and cline parameter
names(a)[1]<-'snp'
bsc<-NULL
bsw<-NULL
for(i in 1:iter){
    ra<-a[sample(nrow(a), replace=T),]
    bsc<-c(bsc, median(ra$center))
    bsw<-c(bsw, median(ra$width))
}
#summary stats (median, mean and compatibility intervals):
# center:
median(a$center); mean(a$center); sort(bsc)[(1-ci)/2*iter+1]; sort(bsc)[iter*(1-(1-ci)/2)]
#width:
median(a$width); mean(a$width); sort(bsw)[(1-ci)/2*iter+1]; sort(bsw)[iter*(1-(1-ci)/2)]
#histogram:
hist(a$center, breaks=30, col=gray(0.6))
######################### T


### R. simulation testing whether HZAR estimates wider clines if the deltaAFD between the isolated groups is larger, given fixed stochasticity around AFs showing a perfect break
# there are now exaclty 5 sites on each side of the cline center, and they are evenly spaced. these simplifications should increase effect recognition
library(hzar)
rm(list=ls())
base<-0.25 ###the expected mean AF of the population on the left of the break [0.25] (not important; chose so that AFs do not reach beyond 0-1)
delta<-0.15 ###the expected difference in AF between the pops across the break [0.15, 0.30, 0.45]
n<-100 #sample size [100]
sd<-0.08 ###define spread of the normally distributed random noise [0.8]
repl<-30 ###number of replicate simulations [30]
clpos<-1:10 #sample positions
AFb<-c(rep(base, 5), rep(base+delta, 5))

dat<-NULL
for(i in 1:repl){
    noise<-rnorm(10, 0, sd) ###random variation around expected AFs
    AFs<-AFb+noise
    #plot(clpos, AFs, ylim=c(0, 1)); lines(clpos, AFs)
    #AFs[which(AFs>1)]<-1 #truncate AFs to range 0-1
    #AFs[which(AFs<0)]<-0 #truncate AFs to range 0-1
    #plot(clpos, AFs, ylim=c(0, 1)); lines(clpos, AFs)
    
    L<-hzar.doMolecularData1DPops(clpos, AFs, rep(n, length(AFs))) #select locus (AFs and number of nucleotides per site)
    L<-hzar.doMolecularData1DPops(clpos[2:10], AFs[2:10], rep(n, length(AFs))[2:10]) #omit terminal sites
    a<-hzar.makeCline1DFreq(data=L, scaling='fixed', tails='both') #define cline model
    b<-hzar.first.fitRequest.old.ML(a, L, verbose=T) #generates a fitRequest object
    c<-hzar.doFit(b) #perform model fit
    f<-hzar.fit2DataGroup(c) #conversion to data group object
    dat<-rbind(dat, round(hzar.get.ML.cline(f)$param.free, 2)) #cline parameter estimates
}
write.table(dat, 'TEMP_d0.15.txt', quote=F, row.names=F)
#data compiled by hand in d_HZR.deltaAF.simu.txt file


###analyze simulated data:
d<-read.table('d_HZR.deltaAF.simu.txt', h=T, stringsAsFactors=F)
delta<-0.30 ###select AFD magnitude type (0.15, 0.30, 0.45)
sd<-0.08 ###define spread of the normally distributed random noise
iter<-10000 ###number of bootstrap resamples
ci<-0.95 ###compatibility level
param<-'width' # center / width

sd<-d[which(d$deltaAF==delta), param]
bsw<-NULL
for(i in 1:iter){
    bsw<-c(bsw, median(sd[sample(length(sd), replace=T)]))
}
median(sd); sort(bsw)[(1-ci)/2*iter+1]; sort(bsw)[iter*(1-(1-ci)/2)] #median width and bootstrap CIs
#summary across 30 replicate simulations per delta:
# AFD       medianCenter    CIlo    CIup    medianWidth CIlo    CIup
# 0.15      5.5             5.215   5.785   5.79        4.13    7.83    
# 0.30      5.64            5.46    5.785   3.91        2.38    4.8
# 0.45      5.51            5.415   5.645   1.17        0.945   1.545


###plot the simulated data
rm(list=ls())
base<-0.25 ###the expected mean AF of the population on the left of the break [0.25] (not important; chose so that AFs do not reach beyond 0-1)
delta<-c(0.15, 0.3, 0.45) ###the expected difference in AF between the pops across the break (0.15, 0.30, 0.45)
sd<-0.08 ###define spread of the normally distributed random nois
clpos<-1:10 #sample positions
clc<-5.5 # true cline center
lw<-1 # width of the lines
ce<-1.4 #magnification for the circles
lwci<-2

#get data for the 3 randomly chosen curves for each treatment
repl<-3 ###number of replicate simulations to show
dat<-NULL
for(j in 1:length(delta)){
    AFb<-c(rep(base, 5), rep(base+delta[j], 5))
    for(i in 1:repl){
        noise<-rnorm(10, 0, sd) ###random variation around expected AFs
        AFs<-AFb+noise
        #plot(clpos, AFs, ylim=c(0, 1)); lines(clpos, AFs)
        dat<-rbind(dat, c(delta[j], i, AFs)) #cline parameter estimates
    }
}

par(fin=c(5, 3.8)) ###
cs<-c(gray(0.75), gray(0.5), gray(0)) ###

plot(1, 1, xlim=c(0.8, 10.2), ylim=c(0, 1), type='n', xlab=NA, ylab=NA, tck=-0.04, xaxp=c(1, 10, 9), las=1)
segments(clc, 0, clc, 1, col='cornflowerblue')
for(i in 1:nrow(dat)){
    d<-dat[i,]
    c<-cs[which(delta==d[1])]
    lines(clpos, d[-(1:2)], lwd=lw, col=c)
}
for(i in 1:length(delta)){
    AFb<-c(rep(base, 5), rep(base+delta[i], 5))
    points(clpos, AFb, col=cs[i], cex=ce, lwd=lwci)
}

#the summary stats for each cline parameter
#center
par(fin=c(3.2, 3)) ###
cs<-c(gray(0.75), gray(0.5), gray(0)) ###
lw<-3
plot(1, 1, xlim=c(5.2, 5.8), ylim=c(0.5, 3), type='n', xlab=NA, ylab=NA, las=1, bty='n', tck=-0.04)
segments(5.215, 1, 5.785, 1, lwd=lw, col=cs[1])
points(5.5, 1, cex=2, pch=18, col=cs[1])
segments(5.46, 1.75, 5.785, 1.75, lwd=lw, col=cs[2])
points(5.64, 1.75, cex=2, pch=18, col=cs[2])
segments(5.415, 2.5, 5.645, 2.5, lwd=lw, col=cs[3])
points(5.51, 2.5, cex=2, pch=18, col=cs[3])

#width
par(fin=c(3.2, 3)) ###
cs<-c(gray(0.75), gray(0.5), gray(0)) ###
lw<-3
plot(1, 1, xlim=c(0.945, 7.83), ylim=c(0.5, 3), type='n', xlab=NA, ylab=NA, las=1, bty='n', tck=-0.04)
segments(4.13, 1, 7.83, 1, lwd=lw, col=cs[1])
points(5.79, 1, cex=2, pch=18, col=cs[1])
segments(2.38, 1.75, 4.8, 1.75, lwd=lw, col=cs[2])
points(3.91, 1.75, cex=2, pch=18, col=cs[2])
segments(0.945, 2.5, 1.545, 2.5, lwd=lw, col=cs[3])
points(1.17, 2.5, cex=2, pch=18, col=cs[3])
####################### 

########################
### S visualize the distribution of cline paramters across SNPs
# for the neutral SNPs (0.001median), SNP 39 is a massive outlier when modelling both with 9 and 11 sites, should be excluded from graphing (although point estimates are influenced trivially only). There is a clear problem with this SNP, as confirmed by checking AFs along the sites using the first module of code Q
# for the loDiff SNPs (0.001halfmedian), the SNPs 17 and 46 are also strong outliers, but in this SNP class AFs are more volatile, so this data set is not filtered

rm(list=ls())
sites<-9 ###choose the number of sites considered for modelling (the terminal ones are slightly special since they were used for ascertainment); 9/11
smr<-read.table(paste('d_HZAR.summary.txt', sep=''), h=T, stringsAsFactors=F)
ds<-read.table(paste('d_HZARres.selectedSNP.afd0.97.autosomes.sp50kb.', sites, 'sites.txt', sep=''), h=T, stringsAsFactors=F)
dm<-read.table(paste('d_HZARres.neutralSNP.0.001median.autosomes.sp50kb.', sites, 'sites.txt', sep=''), h=T, stringsAsFactors=F)
dm<-dm[which(dm$snp!=39),] #exclude this single problematic SNP
dh<-read.table(paste('d_HZARres.neutralSNP.0.001halfmedian.autosomes.sp50kb.', sites, 'sites.txt', sep=''), h=T, stringsAsFactors=F)
s<-aggregate(ds[, c('center', 'width')], by=list(ds$snp), median) #calc median across replicate mcmc runs for each SNP and cline parameter
m<-aggregate(dm[, c('center', 'width')], by=list(dm$snp), median)
h<-aggregate(dh[, c('center', 'width')], by=list(dh$snp), median)
head(sort(c(s$center, m$center, h$center)), 5); tail(sort(c(s$center, m$center, h$center)), 5)
hist(c(s$center, m$center, h$center), breaks=100)
head(sort(c(s$width, m$width, h$width)), 5); tail(sort(c(s$width, m$width, h$width)), 5)
hist(c(s$width, m$width, h$width), breaks=100)
hist(s$center, breaks=100)
hist(m$center, breaks=100)
hist(h$center, breaks=100)
hist(s$width, breaks=100)
hist(m$width, breaks=100)
hist(h$width, breaks=100)

#plot cline center, histogram type
#deleted ‘Neutral’ outlier (SNP 39) (value around 1300) - this SNP has extremely strange AFs. But this SNPs was retained in the computation of the median and CI (has trivial influence)
#to keep the X-axis reasonably narrow, LoDiff has 5 extreme values excluded in 11sites mode (-458, 368, 431, 1516, 1655), and same for the 9sites mode (-2928, 254, 1711, 1946, 6086)
par(fin=c(5, 3))
cut<-c(500, 1500) ###select hist plotting range for center (trims data to that range too)
y<-6 ###median and 95% CI is drawn at that Y-positions
sc<-s[which((s$center>=cut[1]) & (s$center<=cut[2])),]
hist(sc$center, breaks=ifelse(sites==11, 5, 10), xlim=cut, col='cornflowerblue', main=NA, xlab=NA) #, border=NA
points(smr[which(smr$snpType=='s' & smr$siteN==sites), 'center_median'], y, cex=0.6, pch=18)
segments(smr[which(smr$snpType=='s' & smr$siteN==sites), 'center_median_CIlo'], y, smr[which(smr$snpType=='s' & smr$siteN==sites), 'center_median_CIup'], y)
#
mc<-m[which((m$center>=cut[1]) & (m$center<=cut[2])),]
hist(mc$center, breaks=ifelse(sites==11, 30, 50), xlim=cut, col=gray(0.8), main=NA, xlab=NA)
points(smr[which(smr$snpType=='m' & smr$siteN==sites), 'center_median'], y, cex=0.6, pch=18)
segments(smr[which(smr$snpType=='m' & smr$siteN==sites), 'center_median_CIlo'], y, smr[which(smr$snpType=='m' & smr$siteN==sites), 'center_median_CIup'], y)
#
hc<-h[which((h$center>=cut[1]) & (h$center<=cut[2])),]
hist(hc$center, breaks=80, xlim=cut, col=gray(0.8), main=NA, xlab=NA)
points(smr[which(smr$snpType=='h' & smr$siteN==sites), 'center_median'], y, cex=0.6, pch=18)
segments(smr[which(smr$snpType=='h' & smr$siteN==sites), 'center_median_CIlo'], y, smr[which(smr$snpType=='h' & smr$siteN==sites), 'center_median_CIup'], y)
# the separate panels were combined by hand

#plot cline width, histogram type
#to keep the X-axis reasonably narrow, LoDiff has 5 extreme values excluded in 11sites mode (5229, 5321, 5471, 7919, 20766), and six for the 9sites mode (6226, 6341, 6559, 19400, 29821, 57318)
par(fin=c(5, 3))
cut<-c(0, ifelse(sites==11, 5000, 6000)) ###select hist plotting range for width (trims data to that range too)
y<-4 ###median and 95% CI is drawn at that Y-positions
sc<-s[which((s$width>=cut[1]) & (s$width<=cut[2])),]
hist(sc$width, breaks=ifelse(sites==11, 5, 5), xlim=cut, col='cornflowerblue', main=NA, xlab=NA) #, border=NA
points(smr[which(smr$snpType=='s' & smr$siteN==sites), 'width_median'], y, cex=0.6, pch=18)
segments(smr[which(smr$snpType=='s' & smr$siteN==sites), 'width_median_CIlo'], y, smr[which(smr$snpType=='s' & smr$siteN==sites), 'width_median_CIup'], y)
#
mc<-m[which((m$width>=cut[1]) & (m$width<=cut[2])),]
hist(mc$width, breaks=ifelse(sites==11, 40, 50), xlim=cut, col=gray(0.8), main=NA, xlab=NA)
points(smr[which(smr$snpType=='m' & smr$siteN==sites), 'width_median'], y, cex=0.6, pch=18)
segments(smr[which(smr$snpType=='m' & smr$siteN==sites), 'width_median_CIlo'], y, smr[which(smr$snpType=='m' & smr$siteN==sites), 'width_median_CIup'], y)
#
hc<-h[which((h$width>=cut[1]) & (h$width<=cut[2])),]
hist(hc$width, breaks=ifelse(sites==11, 80, 100), xlim=cut, col=gray(0.8), main=NA, xlab=NA)
points(smr[which(smr$snpType=='h' & smr$siteN==sites), 'width_median'], y, cex=0.6, pch=18)
segments(smr[which(smr$snpType=='h' & smr$siteN==sites), 'width_median_CIlo'], y, smr[which(smr$snpType=='h' & smr$siteN==sites), 'width_median_CIup'], y)
# the separate panels were combined by hand

#plot cline center and width, just in median plus CI style
rm(list=ls())
sites<-9 ###choose the number of sites considered for modelling (the terminal ones are slightly special since they were used for ascertainment); 9/11
sites
smr<-read.table(paste('d_HZAR.summary.txt', sep=''), h=T, stringsAsFactors=F)
d<-smr[which(smr$siteN==sites), ]
lw<-4.5 ###
sy<-3 ###cex for median symbol
colNH<-gray(0.7) ###color for the non-selected SNPs
colS<-'cornflowerblue' ###color for the selected
base<-1
par(fin=c(3.2, 2.5)) ###
#center
plot(0,0, xlim=c(min(d$center_median_CIlo), max(d$center_median_CIup)), ylim=c(0.5, 3.5), type='n', xlab=NA, ylab=NA)
segments(d[which(d$snpType=='h'), 'center_median_CIlo'], base, d[which(d$snpType=='h'), 'center_median_CIup'], base, lwd=lw, col=colNH)
points(d[which(d$snpType=='h'), 'center_median'], base, cex=2, pch=18, col=colNH)
segments(d[which(d$snpType=='m'), 'center_median_CIlo'], base+1, d[which(d$snpType=='m'), 'center_median_CIup'], base+1, lwd=lw, col=colNH)
points(d[which(d$snpType=='m'), 'center_median'], base+1, cex=2, pch=18, col=colNH)
segments(d[which(d$snpType=='s'), 'center_median_CIlo'], base+2, d[which(d$snpType=='s'), 'center_median_CIup'], base+2, lwd=lw, col=colS)
points(d[which(d$snpType=='s'), 'center_median'], base+2, cex=2, pch=18, col=colS)
#width
plot(0,0, xlim=c(min(d$width_median_CIlo), max(d$width_median_CIup)), ylim=c(0.5, 3.5), type='n', xlab=NA, ylab=NA)
segments(d[which(d$snpType=='h'), 'width_median_CIlo'], base, d[which(d$snpType=='h'), 'width_median_CIup'], base, lwd=lw, col=colNH)
points(d[which(d$snpType=='h'), 'width_median'], base, cex=2, pch=18, col=colNH)
segments(d[which(d$snpType=='m'), 'width_median_CIlo'], base+1, d[which(d$snpType=='m'), 'width_median_CIup'], base+1, lwd=lw, col=colNH)
points(d[which(d$snpType=='m'), 'width_median'], base+1, cex=2, pch=18, col=colNH)
segments(d[which(d$snpType=='s'), 'width_median_CIlo'], base+2, d[which(d$snpType=='s'), 'width_median_CIup'], base+2, lwd=lw, col=colS)
points(d[which(d$snpType=='s'), 'width_median'], base+2, cex=2, pch=18, col=colS)
####################### V
