# Supplementary material for: Clinal genomic analysis reveals strong reproductive isolation across a steep habitat transition in stickleback fish
Source: Nat Commun. 2021 Aug 11;12:4850. doi: 10.1038/s41467-021-25039-y (PMC8358029; doi:10.1038/s41467-021-25039-y)
Supplement: Supplementary file 7 — Source Data [file 41467_2021_25039_MOESM7_ESM.xlsx]

## Sheet: Fig. 2b
Source data underlying Fig. 2b. This data set characterizes the 50 selected SNPs and the 500 neutral SNPs, as specified in column A. The columns B and C give the position of each SNP. The columns D to K summarize information used for SNP ascertainment: the absolute allele frequency difference (afd) between the L1 and the S7 site, the minor allele frequency (maf) in the pool of these samples, the …
snpCategory	chromosome	position	afd	maf	majal	minal	L1_majaf	S7_majaf	L1_minaf	S7_minaf	streamAllele	L1_AF	L1_RD	L2_AF	L2_RD	M1_AF	M1_RD	M2_AF	M2_RD	S1_AF	S1_RD	S2_AF	S2_RD	S3_AF	S3_RD	S4_AF	S4_RD	S5_AF	S5_RD	S6_AF	S6_RD	S7_AF	S7_RD
selected	chrI	8655135	0.9836	0.4918	T	G	1	0.0164	0	0.9836	G	0	90	0.0396	101	0.1667	114	0.0656	122	0.1875	64	0.5862	87	0.6842	57	0.9612	103	0.9286	112	0.8505	107	0.9836	122
selected	chrI	10209974	0.9709	0.4854	A	C	1	0.0291	0	0.9709	C	0	105	0.027	111	0.2034	118	0.114	114	0.2137	117	0.6018	113	0.8276	58	0.9024	123	0.9161	155	0.8629	124	0.9709	103
selected	chrI	10312916	0.975	0.4875	A	T	1	0.025	0	0.975	T	0	108	0.0435	92	0.3063	111	0.1575	127	0.1899	79	0.6471	102	0.7115	52	0.8915	129	0.9	120	0.8273	110	0.975	120
selected	chrI	10473219	0.9747	0.4873	C	G	0.0253	1	0.9747	0	C	0.0253	79	0.0769	52	0.3143	70	0.2698	63	0.2542	59	0.6757	74	0.85	60	0.9375	128	0.9059	85	0.8875	80	1	85
selected	chrI	10598208	0.9747	0.4873	T	G	1	0.0253	0	0.9747	G	0	111	0.1398	93	0.1553	161	0.1881	101	0.1892	74	0.6184	76	0.7959	49	0.8632	117	0.8592	142	0.8108	111	0.9747	79
selected	chrI	23141976	1	0.5	T	C	1	0	0	1	C	0	88	0	46	0.2314	121	0.098	102	0.102	49	0.7333	60	0.8537	41	0.963	81	0.9296	71	0.8977	88	1	91
selected	chrII	1558881	0.97	0.485	G	T	0.03	1	0.97	0	G	0.03	100	0.0541	74	0.1554	148	0.1373	102	0.2436	78	0.6163	86	0.7818	55	0.8673	113	0.8455	123	0.8908	119	1	99
selected	chrII	2450270	0.975	0.4875	C	T	0.025	1	0.975	0	C	0.025	80	0.0492	61	0.2788	104	0.1688	77	0	58	0.5938	64	0.7586	29	1	53	0.8667	75	0.9412	68	1	76
selected	chrII	12107302	0.9756	0.4878	G	A	1	0.0244	0	0.9756	A	0	58	0	43	0.1149	87	0.1899	79	0.1633	49	0.5614	57	0.7692	26	0.8491	53	0.8056	72	0.8736	87	0.9756	82
selected	chrII	13162180	0.9783	0.4891	T	G	1	0.0217	0	0.9783	G	0	95	0.0649	77	0.1339	112	0.1486	74	0.1389	72	0.631	84	0.766	47	0.8485	66	0.8293	82	0.8861	79	0.9783	92
selected	chrII	20607142	0.9709	0.4854	G	A	0.0291	1	0.9709	0	G	0.0291	103	0.0641	78	0.3007	153	0.3146	89	0.1739	69	0.6224	98	0.8	45	0.9406	101	0.8718	117	0.9612	129	1	113
selected	chrIV	26355119	1	0.5	G	A	1	0	0	1	A	0	80	0.0652	92	0.25	120	0.0841	107	0.2619	84	0.6322	87	0.8387	62	0.7573	103	0.8469	98	0.899	99	1	86
selected	chrIV	26487129	0.977	0.4885	G	A	0.023	1	0.977	0	G	0.023	87	0.0588	68	0.1439	132	0.1757	74	0.1507	73	0.7284	81	0.8378	37	0.7195	82	0.9346	107	0.9263	95	1	93
selected	chrIV	27006277	0.9821	0.4911	T	C	0.0179	1	0.9821	0	T	0.0179	112	0.0581	86	0.1181	127	0.2128	94	0.2469	81	0.5079	63	0.6897	29	0.7391	69	0.7733	75	1	71	1	53
selected	chrIV	27152906	0.9789	0.4894	T	A	1	0.0211	0	0.9789	A	0	111	0.0946	74	0.1645	152	0.1404	114	0.186	86	0.6442	104	0.7937	63	0.67	100	0.8559	118	0.8522	115	0.9789	142
selected	chrIV	27230693	1	0.5	G	A	0	1	1	0	G	0	63	0.0656	61	0.1846	65	0.2857	63	0.2157	51	0.625	56	0.8222	45	0.7816	87	0.9195	87	0.9231	78	1	63
selected	chrIV	29700285	1	0.4821	C	T	0	1	0.9643	0	C	0	54	0.1029	68	0.1327	98	0.2206	68	0.2667	45	0.6379	58	0.84	25	0.8557	97	0.9375	80	0.9351	77	1	88
selected	chrV	6328106	0.9717	0.4764	T	A	1	0.0283	0	0.9528	A	0	85	0	68	0.2105	114	0.1193	109	0.1045	67	0.6628	86	0.96	50	0.9785	93	0.9398	133	1	103	0.9712	104
selected	chrV	7120559	1	0.5	T	C	0	1	1	0	T	0	108	0	81	0.0641	156	0.1069	131	0.122	82	0.6891	119	0.7872	47	0.9011	91	0.9737	114	0.8595	121	1	80
selected	chrV	10161690	0.977	0.4885	C	A	0.023	1	0.977	0	C	0.023	87	0.1636	55	0.1453	117	0.1899	79	0.1111	72	0.4627	67	0.7917	24	1	42	0.9286	56	1	35	1	52
selected	chrVII	2062874	0.9785	0.4892	T	C	0.0215	1	0.9785	0	T	0.0215	93	0.1692	65	0.1545	123	0.1549	71	0.0455	66	0.4561	57	0.8421	19	0.7755	49	0.9344	61	0.9516	62	1	69
selected	chrVII	2342494	0.9783	0.4891	A	G	1	0.0217	0	0.9783	G	0	51	0	39	0.1633	49	0.1667	54	0.069	29	0.5938	64	0.7333	30	0.7759	58	0.9589	73	0.9062	64	0.9783	92
selected	chrVIII	2535036	0.9776	0.4888	C	G	1	0.0224	0	0.9776	G	0	112	0.0476	84	0.1971	137	0.2018	114	0.15	80	0.5732	82	0.9048	63	1	111	0.9869	153	0.9474	114	0.9776	134
selected	chrVIII	2706158	0.9806	0.4806	G	A	1	0.0194	0	0.9612	A	0	89	0.058	69	0.1204	108	0.1429	84	0.1967	61	0.5814	86	0.9143	35	0.9667	90	1	91	0.9802	101	0.9802	101
selected	chrVIII	4793189	0.9706	0.4853	G	A	1	0.0294	0	0.9706	A	0	127	0.0278	108	0.2059	170	0.062	129	0.2079	101	0.5486	144	0.7143	49	0.9113	124	0.9405	168	0.9573	117	0.9706	102
selected	chrVIII	4905265	0.9735	0.4867	C	G	1	0.0265	0	0.9735	G	0	89	0.1029	68	0.2451	102	0.1122	98	0.2647	68	0.6907	97	0.7347	49	0.8812	101	0.9293	99	0.954	87	0.9735	113
selected	chrVIII	8867084	0.9762	0.4881	G	T	1	0.0238	0	0.9762	T	0	65	0.0789	38	0.3093	97	0.2836	67	0.3725	51	0.9359	78	0.7667	30	0.9241	79	0.9823	113	1	102	0.9762	84
selected	chrVIII	16448721	1	0.5	T	G	0	1	1	0	T	0	71	0.0732	41	0.2778	108	0.2021	94	0.18	50	0.7534	73	0.8205	39	0.9254	67	1	81	1	85	1	85
selected	chrIX	517991	0.9758	0.4879	A	G	0.0242	1	0.9758	0	A	0.0242	124	0	102	0.2621	145	0.1538	117	0.1368	95	0.7083	96	0.9231	65	0.8832	137	0.9091	132	0.9098	122	1	88
selected	chrX	11343215	1	0.5	T	C	1	0	0	1	C	0	110	0.0476	84	0.1346	104	0.1712	111	0.2676	71	0.6857	105	0.717	53	0.8052	77	0.8696	115	0.9	130	1	84
selected	chrXIII	10658073	0.9727	0.4864	T	A	1	0.0273	0	0.9727	A	0	54	0	59	0.2083	96	0.2333	90	0.35	60	0.6848	92	0.9649	57	0.9426	122	0.9466	131	0.9597	124	0.9727	110
selected	chrXIII	11365826	0.9823	0.4912	C	T	1	0.0177	0	0.9823	T	0	111	0.1042	96	0.1074	149	0.19	100	0.1319	91	0.5789	76	0.6935	62	0.8837	129	0.8855	131	0.8561	132	0.9823	113
selected	chrXIII	16227905	0.9709	0.4854	G	A	1	0.0291	0	0.9709	A	0	113	0.0325	123	0.1579	133	0.0727	110	0.1111	63	0.5098	102	0.75	60	0.9307	101	0.8521	142	0.906	117	0.9709	103
selected	chrXIII	16957878	0.9806	0.4903	G	A	1	0.0194	0	0.9806	A	0	65	0.1207	58	0.1597	119	0.2029	69	0	40	0.6203	79	0.9444	36	0.9189	74	0.9111	90	0.8548	124	0.9806	103
selected	chrXVI	5869934	0.9746	0.4873	A	G	1	0.0254	0	0.9746	G	0	110	0.037	108	0.1889	180	0.0795	88	0.1111	99	0.5407	135	0.7941	68	0.7895	114	0.8618	152	0.8276	116	0.9746	118
selected	chrXVI	9022090	1	0.5	G	A	0	1	1	0	G	0	125	0.0506	79	0.2976	168	0.1927	109	0.1705	88	0.6226	106	0.6286	70	0.8483	145	0.9485	136	0.9496	119	1	127
selected	chrXVII	19022011	1	0.5	G	C	0	1	1	0	G	0	89	0.0921	76	0.2742	124	0.2812	96	0.25	56	0.593	86	0.8718	39	0.878	82	0.9573	117	0.963	108	1	110
selected	chrXVII	19252182	0.9804	0.4902	G	A	1	0.0196	0	0.9804	A	0	92	0.1059	85	0.2769	130	0.0976	123	0.1807	83	0.4274	124	0.7451	51	0.8991	109	0.9286	112	0.874	127	0.9804	102
selected	chrXVIII	9016198	1	0.5	G	A	0	1	1	0	G	0	101	0.101	99	0.1667	168	0.1455	110	0.1512	86	0.5579	95	0.6567	67	0.7961	103	0.8221	163	0.8103	116	1	101
selected	chrXX	3378337	1	0.5	T	G	0	1	1	0	T	0	155	0.04	125	0.1656	157	0.1014	138	0.1368	95	0.6496	117	0.9041	73	0.8583	120	0.9664	119	0.8917	120	1	87
selected	chrXX	5142707	0.9753	0.4877	G	C	1	0.0247	0	0.9753	C	0	128	0.0783	115	0.1701	147	0.1825	126	0.0625	80	0.7222	90	0.7344	64	0.8	135	0.9301	143	0.9431	123	0.9753	81
selected	chrXX	5747305	0.9714	0.4857	C	T	1	0.0286	0	0.9714	T	0	103	0.0238	84	0.0685	146	0.1078	102	0.0952	63	0.5	66	0.7222	36	0.5556	90	0.8276	87	0.8391	87	0.9714	70
selected	chrXX	10190446	0.9785	0.4892	T	A	0.0215	1	0.9785	0	T	0.0215	93	0.1321	53	0.31	100	0.1827	104	0.3333	48	0.6373	102	0.8958	48	0.9211	114	0.9316	117	0.9286	112	1	123
selected	chrXX	19108551	0.9825	0.4912	T	C	0.0175	1	0.9825	0	T	0.0175	114	0.0463	108	0.2119	151	0.25	92	0.2073	82	0.6566	99	0.8222	45	0.9394	99	0.9852	135	0.9219	128	1	107
selected	chrXX	19170972	0.9783	0.4891	C	T	0.0217	1	0.9783	0	C	0.0217	92	0.0682	88	0.1818	110	0.1383	94	0.1786	56	0.6277	94	0.875	48	0.8947	95	1	110	0.9609	128	1	126
selected	chrXXI	9639790	1	0.5	C	A	1	0	0	1	A	0	51	0	23	0.2642	53	0.3333	42	0.4	30	0.7297	37	0.9143	35	1	75	1	75	1	87	1	59
selected	chrXXI	10668518	0.975	0.4875	T	G	1	0.025	0	0.975	G	0	114	0.043	93	0.1419	148	0.1742	132	0.1262	103	0.544	125	0.8529	68	0.9352	108	0.8357	140	0.86	100	0.975	120
selected	chrXXI	12602955	1	0.5	G	A	0	1	1	0	G	0	99	0.0299	67	0.1727	110	0.1944	108	0.2254	71	0.4416	77	0.86	50	0.9048	105	0.8936	94	0.9333	90	1	106
selected	chrXXI	12862781	1	0.5	T	C	1	0	0	1	C	0	93	0.1196	92	0.2598	127	0.2708	96	0.1528	72	0.5529	85	0.8163	49	0.9619	105	0.956	91	0.9744	117	1	111
selected	chrXXI	15231000	0.9714	0.4857	C	T	0.0286	1	0.9714	0	C	0.0286	70	0.087	46	0.0417	72	0.2051	78	0.2045	44	0.4444	63	0.913	46	0.8608	79	0.9432	88	0.8972	107	1	96
neutral	chrI	2357224	0.3529	0.2382	T	C	0.5854	0.9383	0.4146	0.0617	T	0.5854	123	0.4103	78	0.6423	123	0.4505	91	0.6977	86	0.7234	94	0.881	42	1	77	0.9143	105	1	98	0.9383	81
neutral	chrI	2515054	0.3534	0.3864	G	T	0.7903	0.4369	0.2097	0.5631	T	0.2097	62	0.3793	58	0.2437	119	0.3545	110	0.4375	48	0.5634	71	0.5	36	0.4493	69	0.4286	105	0.5114	88	0.5631	103
neutral	chrI	2751744	0.3533	0.3233	G	A	0.5	0.8533	0.5	0.1467	G	0.5	102	0.7564	78	0.73	100	0.5543	92	0.6901	71	0.8452	84	0.9487	39	1	92	1	98	0.8861	79	0.8533	75
neutral	chrI	5640474	0.3534	0.3465	T	G	0.4767	0.8302	0.5233	0.1698	T	0.4767	86	0.4	95	0.4487	156	0.5625	112	0.4842	95	0.7961	103	0.8393	56	0.8943	123	0.8372	129	0.8864	132	0.8302	106
neutral	chrI	6052182	0.3528	0.4087	A	T	0.7677	0.4149	0.2323	0.5851	T	0.2323	99	0.1944	72	0.1681	113	0.1261	119	0.1806	72	0.46	100	0.625	40	0.6381	105	0.6239	109	0.6535	101	0.5851	94
neutral	chrI	6206245	0.3531	0.3062	T	C	0.5172	0.8704	0.4828	0.1296	T	0.5172	87	0.3377	77	0.4932	146	0.4444	90	0.551	49	0.8696	92	0.814	43	0.8911	101	0.879	124	0.8462	91	0.8704	108
neutral	chrI	7475211	0.3533	0.3288	A	G	0.8478	0.4945	0.1522	0.5055	G	0.1522	92	0.1463	82	0.2906	117	0.2889	90	0.2286	70	0.5176	85	0.4	40	0.6098	82	0.562	121	0.6173	81	0.5055	91
neutral	chrI	8060282	0.3534	0.235	A	G	0.5882	0.9417	0.4118	0.0583	A	0.5882	136	0.5045	111	0.573	185	0.646	113	0.65	100	0.8361	122	0.8955	67	1	128	0.9266	177	0.9167	132	0.9417	120
neutral	chrI	10128065	0.3529	0.2703	C	T	0.5042	0.8571	0.4454	0.0952	C	0.531	113	0.5	96	0.5556	144	0.4747	99	0.5294	85	0.6282	78	0.8182	66	0.9083	109	0.8936	94	0.8333	78	0.9	80
neutral	chrI	10428044	0.3532	0.4416	C	A	0.735	0.3818	0.265	0.6182	A	0.265	117	0.3542	96	0.3354	164	0.3171	123	0.3766	77	0.4874	119	0.6308	65	0.4333	120	0.5038	131	0.6794	131	0.6182	110
neutral	chrI	12798471	0.3534	0.2307	A	C	0.5926	0.9459	0.4074	0.0541	A	0.5926	81	0.5091	55	0.618	89	0.6974	76	0.5085	59	0.8133	75	0.8696	69	0.9032	93	0.9043	115	0.8	95	0.9459	111
neutral	chrI	13114789	0.3533	0.3187	A	G	0.4907	0.844	0.4815	0.156	A	0.5048	105	0.4607	89	0.6692	130	0.6739	92	0.4667	90	0.7453	106	0.907	43	0.8889	108	0.8	135	0.8231	130	0.844	109
neutral	chrI	13585613	0.3528	0.2423	T	G	0.5301	0.8829	0.3855	0.0991	T	0.5789	76	0.4091	44	0.5556	99	0.641	78	0.4348	69	0.7662	77	0.7778	36	0.9298	114	0.8938	113	0.8763	97	0.8991	109
neutral	chrI	13925002	0.3533	0.2234	T	G	0.6	0.9533	0.4	0.0467	T	0.6	60	0.4833	60	0.7297	111	0.5932	59	0.6964	56	0.913	69	0.8462	26	0.9315	73	1	82	0.9459	74	0.9533	107
neutral	chrI	17510345	0.3534	0.2626	C	T	0.9048	0.5514	0.0952	0.4299	T	0.0952	126	0.1134	97	0.1104	154	0.1746	126	0.0946	74	0.1753	97	0.569	58	0.3627	102	0.5714	112	0.4737	133	0.4381	105
neutral	chrI	17770806	0.3534	0.2519	G	A	0.5714	0.9248	0.4286	0.0752	G	0.5714	105	0.4423	104	0.5896	134	0.6077	130	0.6224	98	0.8108	111	0.8033	61	0.93	100	0.9671	152	0.876	129	0.9248	133
neutral	chrI	18829256	0.3529	0.2183	A	C	0.5625	0.9154	0.3828	0.0538	A	0.595	121	0.4255	94	0.5935	155	0.4737	114	0.4375	80	0.8409	88	0.8462	65	0.9333	105	0.9187	123	0.8938	113	0.9444	126
neutral	chrI	19624388	0.353	0.3611	T	A	0.8154	0.4624	0.1846	0.5376	A	0.1846	65	0.4151	53	0.4959	123	0.25	68	0.2258	31	0.6471	51	0.4667	30	0.6933	75	0.6053	76	0.5067	75	0.5376	93
neutral	chrI	21230620	0.3529	0.2984	A	G	0.878	0.5252	0.122	0.4748	G	0.122	123	0.1667	96	0.2701	174	0.1466	116	0.2135	89	0.4407	118	0.4815	54	0.6364	110	0.6847	111	0.439	123	0.4748	139
neutral	chrI	21501041	0.353	0.2902	C	T	0.5333	0.8864	0.4667	0.1136	C	0.5333	90	0.5781	64	0.5342	146	0.447	132	0.5152	66	0.7619	105	0.7778	54	0.7736	106	0.7288	118	0.7538	130	0.8864	132
neutral	chrI	21993444	0.3534	0.3922	T	C	0.431	0.7845	0.569	0.2155	T	0.431	116	0.4118	102	0.4176	170	0.542	131	0.4176	91	0.55	100	0.5714	63	0.4393	107	0.5263	152	0.5515	136	0.7845	116
neutral	chrI	22476727	0.3531	0.4814	C	T	0.6829	0.3298	0.2927	0.6702	T	0.3	80	0.3288	73	0.3942	104	0.2466	73	0.2	75	0.6122	98	0.7179	39	0.8333	90	0.7065	92	0.7328	116	0.6702	94
neutral	chrI	22777260	0.3529	0.2314	C	T	0.5921	0.9451	0.4079	0.0549	C	0.5921	76	0.4462	65	0.4286	140	0.5789	95	0.4559	68	0.8	90	0.9	40	0.8864	88	0.8547	117	0.8316	95	0.9451	91
neutral	chrI	23481625	0.3532	0.4059	T	C	0.4175	0.7706	0.5825	0.2294	T	0.4175	103	0.6515	66	0.5391	115	0.5	102	0.4355	62	0.7722	79	0.6591	44	0.7647	102	0.8396	106	0.6891	119	0.7706	109
neutral	chrI	24770433	0.3529	0.4045	A	G	0.419	0.7719	0.581	0.2281	A	0.419	105	0.4795	73	0.413	138	0.3905	105	0.5205	73	0.7447	94	0.6739	46	0.7647	102	0.8636	110	0.7559	127	0.7719	114
neutral	chrI	25271258	0.3528	0.3333	G	A	0.4805	0.8333	0.5195	0.1471	G	0.4805	77	0.3235	68	0.3517	145	0.271	107	0.5	76	0.6707	82	0.5652	46	0.9091	88	0.7143	119	0.8393	112	0.85	100
neutral	chrI	25835181	0.3533	0.3789	A	G	0.7978	0.4444	0.2022	0.5556	G	0.2022	89	0.2326	43	0.2736	106	0.2	75	0.2857	35	0.4483	58	0.6364	22	0.5312	64	0.6094	64	0.5574	61	0.5556	63
neutral	chrI	26616377	0.3531	0.296	C	T	0.8806	0.5275	0.1194	0.4725	T	0.1194	67	0.1364	44	0.2315	108	0.3366	101	0.1591	44	0.2807	57	0.3438	32	0.378	82	0.5	108	0.3761	109	0.4725	91
neutral	chrI	26669075	0.3531	0.4654	T	C	0.358	0.7111	0.642	0.2889	T	0.358	81	0.4268	82	0.5847	118	0.4842	95	0.4035	57	0.6176	102	0.8095	42	0.7436	78	0.7257	113	0.8917	120	0.7111	90
neutral	chrI	27382793	0.3529	0.4515	A	T	0.3721	0.725	0.6279	0.275	A	0.3721	86	0.3708	89	0.505	101	0.2857	70	0.4444	63	0.5417	72	0.7174	46	0.6543	81	0.5825	103	0.557	79	0.725	80
neutral	chrI	27933672	0.3534	0.2175	C	A	0.6058	0.9592	0.3942	0.0408	C	0.6058	104	0.5636	55	0.5146	103	0.5618	89	0.5567	97	0.8421	76	0.9	60	0.8835	103	0.8879	107	0.8636	110	0.9592	98
neutral	chrI	29017578	0.3533	0.4367	C	G	0.74	0.3867	0.26	0.6133	G	0.26	50	0.2692	52	0.4268	82	0.2167	60	0.375	56	0.5091	55	0.6087	46	0.5904	83	0.6024	83	0.4231	78	0.6133	75
neutral	chrII	2262635	0.3531	0.4235	G	T	0.4	0.7531	0.6	0.2469	G	0.4	80	0.3881	67	0.3596	89	0.4658	73	0.4154	65	0.6	65	0.6522	46	0.7304	115	0.7119	118	0.7339	109	0.7531	81
neutral	chrII	2522631	0.3534	0.4233	A	G	0.4	0.7534	0.6	0.2466	A	0.4	70	0.2857	35	0.3846	78	0.1833	60	0.2593	54	0.7101	69	0.65	40	0.7714	70	0.5441	68	0.8118	85	0.7534	73
neutral	chrII	3717533	0.3533	0.2503	T	A	0.573	0.9263	0.427	0.0737	T	0.573	89	0.4423	52	0.5918	98	0.6944	72	0.5	46	0.828	93	0.7727	44	0.94	100	0.88	100	0.9619	105	0.9263	95
neutral	chrII	4194517	0.353	0.3356	A	G	0.4766	0.8295	0.5234	0.1477	A	0.4766	128	0.4421	95	0.4234	137	0.3451	113	0.3133	83	0.7788	104	0.8621	58	0.8559	118	0.7087	127	0.8678	121	0.8488	86
neutral	chrII	7797541	0.3533	0.2912	A	T	0.5321	0.8854	0.4679	0.1146	A	0.5321	109	0.4769	65	0.6	130	0.5982	112	0.4915	59	0.6867	83	0.7736	53	0.8242	91	0.9434	106	0.8257	109	0.8854	96
neutral	chrII	7942417	0.3534	0.2608	A	G	0.5625	0.9159	0.4375	0.0841	A	0.5625	96	0.5303	66	0.681	163	0.6875	112	0.6533	75	0.7447	94	0.8431	51	0.814	86	0.9265	136	0.9314	102	0.9159	107
neutral	chrII	10878667	0.3531	0.4728	C	G	0.7037	0.3506	0.2963	0.6494	G	0.2963	81	0.2763	76	0.395	119	0.3404	94	0.2235	85	0.4524	84	0.5306	49	0.5227	88	0.6698	106	0.7619	105	0.6494	77
neutral	chrII	10946648	0.3529	0.4337	T	G	0.3724	0.7254	0.6069	0.2606	T	0.3803	142	0.2288	118	0.3257	175	0.3969	131	0.2991	107	0.6019	108	0.7612	67	0.8138	145	0.8323	155	0.8382	136	0.7357	140
neutral	chrII	11167926	0.3529	0.1765	C	G	1	0.6471	0	0.3529	G	0	106	0.0988	81	0.1462	130	0.1475	122	0.0732	82	0.225	80	0.3469	49	0.2556	90	0.5	108	0.5818	110	0.3529	102
neutral	chrII	13256559	0.3532	0.2877	G	A	0.8889	0.5357	0.1111	0.4643	A	0.1111	72	0.0476	63	0.1239	113	0.1594	69	0.1111	54	0.3654	52	0.4444	36	0.5385	65	0.3636	99	0.4605	76	0.4643	56
neutral	chrII	13380699	0.353	0.3646	G	A	0.4589	0.8119	0.5411	0.1881	G	0.4589	146	0.4375	96	0.5034	145	0.3762	101	0.3516	91	0.5185	108	0.6809	47	0.5179	112	0.5725	131	0.6408	103	0.8119	101
neutral	chrII	14054579	0.3529	0.3384	A	G	0.8381	0.4851	0.1619	0.5149	G	0.1619	105	0.3231	65	0.3429	105	0.3036	112	0.2836	67	0.5405	74	0.5238	42	0.6042	96	0.525	120	0.5763	118	0.5149	101
neutral	chrII	14832438	0.3533	0.3276	A	T	0.8491	0.4958	0.1509	0.5042	T	0.1509	106	0.2024	84	0.1517	145	0.1181	127	0.2738	84	0.3913	92	0.4231	52	0.5625	96	0.4825	114	0.5351	114	0.5042	119
neutral	chrII	14903935	0.3533	0.3076	A	G	0.5158	0.869	0.4842	0.131	A	0.5158	95	0.2917	72	0.5273	165	0.5877	114	0.2923	65	0.8019	106	0.9412	51	0.9394	99	0.9649	114	0.9714	105	0.869	84
neutral	chrII	15206264	0.353	0.422	C	A	0.7545	0.4015	0.2455	0.5985	A	0.2455	110	0.1807	83	0.1622	148	0.2211	95	0.2609	69	0.4271	96	0.6	35	0.5093	108	0.5541	148	0.5856	111	0.5985	132
neutral	chrII	15752428	0.3532	0.266	G	T	0.9106	0.5574	0.0894	0.4426	T	0.0894	123	0.0667	90	0.1401	157	0.0938	128	0.1111	90	0.3759	141	0.3289	76	0.4962	131	0.5973	149	0.5076	132	0.4426	122
neutral	chrII	16030148	0.3533	0.4544	G	C	0.3689	0.7222	0.6311	0.2778	G	0.3689	103	0.2807	57	0.3175	126	0.3393	112	0.3846	65	0.4444	90	0.931	58	0.7374	99	0.7739	115	0.7143	112	0.7222	126
neutral	chrII	16239787	0.3528	0.2921	T	C	0.5315	0.8844	0.4685	0.1156	T	0.5315	111	0.5301	83	0.5229	109	0.5333	105	0.4561	57	0.8148	81	0.8214	56	0.8182	121	0.8511	141	0.823	113	0.8844	147
neutral	chrII	16652560	0.3529	0.4318	G	T	0.3918	0.7447	0.6082	0.2553	G	0.3918	97	0.4545	77	0.4314	102	0.4133	75	0.2951	61	0.6269	67	0.4419	43	0.4651	86	0.6168	107	0.7423	97	0.7447	94
neutral	chrII	18289919	0.353	0.3113	A	T	0.5122	0.8652	0.4878	0.1348	A	0.5122	123	0.7333	90	0.6597	144	0.6953	128	0.7647	102	0.8	95	0.8814	59	0.7778	108	0.8898	127	0.7727	110	0.8652	89
neutral	chrII	18984777	0.353	0.3536	A	T	0.4699	0.8229	0.5301	0.1771	A	0.4699	83	0.4756	82	0.5859	128	0.44	100	0.5753	73	0.5506	89	0.45	40	0.7642	106	0.6696	112	0.6598	97	0.8229	96
neutral	chrII	19259974	0.3531	0.2978	T	C	0.5256	0.8788	0.4744	0.1212	T	0.5256	78	0.5738	61	0.5625	112	0.6854	89	0.6596	47	0.6889	90	0.8919	37	0.9467	75	0.8646	96	0.9111	90	0.8788	99
neutral	chrII	19779430	0.3532	0.4953	C	T	0.3281	0.6813	0.6719	0.3187	C	0.3281	64	0.2329	73	0.3474	95	0.4405	84	0.42	50	0.4118	68	0.5	34	0.7077	65	0.5067	75	0.6667	87	0.6813	91
neutral	chrII	20331415	0.3533	0.3451	C	T	0.8316	0.4783	0.1684	0.5217	T	0.1684	95	0.358	81	0.2522	115	0.2619	84	0.2817	71	0.3626	91	0.4	50	0.4348	92	0.3587	92	0.2735	117	0.5217	92
neutral	chrII	20497887	0.3533	0.3642	T	A	0.4592	0.8125	0.5408	0.1875	T	0.4592	98	0.4655	58	0.5342	73	0.4462	65	0.4884	43	0.6863	51	0.6667	18	0.7018	57	0.7183	71	0.7273	66	0.8125	64
neutral	chrII	22419218	0.3529	0.2534	A	G	0.5702	0.9231	0.4298	0.0769	A	0.5702	114	0.4904	104	0.5688	160	0.5472	159	0.6053	76	0.6552	87	0.88	50	0.907	86	0.822	118	0.949	98	0.9231	104
neutral	chrII	23248985	0.3534	0.4002	G	A	0.7765	0.4231	0.2235	0.5769	A	0.2235	85	0.1111	45	0.2159	88	0.1552	58	0.2658	79	0.3191	47	0.6471	17	0.4103	39	0.5667	30	0.5625	32	0.5769	52
neutral	chrIII	836348	0.3528	0.4191	C	T	0.7573	0.4045	0.2427	0.5955	T	0.2427	103	0.2424	66	0.3478	115	0.2179	78	0.2115	52	0.5455	99	0.6923	39	0.7416	89	0.625	80	0.7864	103	0.5955	89
neutral	chrIII	2148582	0.3534	0.4359	A	G	0.3874	0.7407	0.6126	0.2593	A	0.3874	111	0.4396	91	0.4236	144	0.4017	117	0.4286	84	0.5688	109	0.661	59	0.6226	106	0.5328	122	0.5439	114	0.7407	81
neutral	chrIII	2713648	0.3532	0.4675	C	G	0.7091	0.3559	0.2909	0.6441	G	0.2909	55	0.3878	49	0.3375	80	0.2759	58	0.3256	43	0.4237	59	0.5455	33	0.7059	68	0.5556	63	0.5968	62	0.6441	59
neutral	chrIII	4174621	0.3528	0.3062	T	C	0.8626	0.5098	0.1221	0.4902	C	0.124	129	0.1468	109	0.244	168	0.2752	109	0.2584	89	0.4083	120	0.481	79	0.5629	167	0.4599	187	0.4848	165	0.4902	153
neutral	chrIII	5259235	0.3529	0.4685	T	A	0.3551	0.708	0.6449	0.292	T	0.3551	138	0.5417	96	0.5231	216	0.375	128	0.3714	105	0.75	100	0.6774	62	0.7031	128	0.7415	147	0.6838	136	0.708	113
neutral	chrIII	5899260	0.3528	0.3764	T	A	0.4472	0.8	0.5528	0.2	T	0.4472	123	0.5176	85	0.5588	136	0.6132	106	0.5663	83	0.6733	101	0.6667	63	0.9022	92	0.748	123	0.8023	86	0.8	100
neutral	chrIII	7062312	0.3532	0.2372	T	C	0.9394	0.5862	0.0606	0.4138	C	0.0606	99	0.0595	84	0.1345	119	0	93	0.1639	61	0.25	72	0.5294	34	0.6	85	0.463	108	0.4804	102	0.4138	116
neutral	chrIII	7400208	0.3531	0.4485	G	T	0.375	0.7281	0.625	0.2719	G	0.375	104	0.5	74	0.4417	163	0.486	107	0.3918	97	0.6633	98	0.6038	53	0.7686	121	0.7405	131	0.854	137	0.7281	114
neutral	chrIII	7554636	0.353	0.3648	G	T	0.4587	0.8118	0.5413	0.1882	G	0.4587	109	0.4425	113	0.4762	126	0.65	120	0.4167	84	0.7429	105	0.7778	63	0.8349	109	0.8036	112	0.7937	126	0.8118	85
neutral	chrIII	8190111	0.3533	0.4785	A	G	0.3448	0.6981	0.6552	0.3019	A	0.3448	116	0.44	100	0.4503	151	0.2476	105	0.5116	86	0.5325	77	0.8254	63	0.7184	103	0.8451	142	0.7009	107	0.6981	106
neutral	chrIII	8354558	0.3529	0.3627	T	A	0.8137	0.4609	0.1863	0.5391	A	0.1863	102	0.1124	89	0.2652	132	0.1735	98	0.1594	69	0.2553	94	0.4211	57	0.616	125	0.4872	117	0.4021	97	0.5391	115
neutral	chrIII	8874867	0.3528	0.464	C	T	0.3596	0.7124	0.6404	0.2876	C	0.3596	114	0.4124	97	0.4071	140	0.5636	110	0.6941	85	0.5728	103	0.5806	62	0.813	123	0.8527	129	0.7769	121	0.7124	153
neutral	chrIII	10069301	0.3532	0.2864	C	T	0.537	0.8902	0.463	0.1098	C	0.537	54	0.5814	43	0.5234	107	0.5882	68	0.75	56	0.7164	67	0.8857	35	0.7042	71	0.9178	73	0.8636	110	0.8902	82
neutral	chrIII	10427205	0.3534	0.3806	T	C	0.4427	0.7961	0.5573	0.2039	T	0.4427	131	0.381	105	0.4516	155	0.5047	107	0.4699	83	0.6533	75	0.6897	58	0.5969	129	0.7297	148	0.6304	138	0.7961	103
neutral	chrIII	11524054	0.3534	0.3131	T	C	0.8636	0.5102	0.1364	0.4898	C	0.1364	66	0.087	69	0.1691	136	0.2418	91	0.1739	69	0.4091	88	0.4773	44	0.5	94	0.4692	130	0.5333	105	0.4898	98
neutral	chrIII	11739533	0.3529	0.4005	G	T	0.776	0.4231	0.224	0.5769	T	0.224	125	0.2706	85	0.2429	140	0.4485	136	0.3289	76	0.5085	118	0.5556	54	0.5827	139	0.406	133	0.3729	118	0.5769	104
neutral	chrIII	12682712	0.3528	0.3273	T	C	0.8491	0.4963	0.1509	0.5037	C	0.1509	106	0.2241	58	0.2803	157	0.2182	110	0.2174	69	0.398	98	0.4468	47	0.6102	118	0.5917	120	0.5093	108	0.5037	135
neutral	chrIII	13634709	0.3533	0.4119	C	T	0.6923	0.339	0.2137	0.6102	T	0.2358	106	0.2651	83	0.3932	117	0.2386	88	0.3125	64	0.4235	85	0.5	54	0.6452	93	0.6727	110	0.7938	97	0.6429	112
neutral	chrIII	14106714	0.3531	0.3348	A	C	0.8345	0.4815	0.1511	0.5185	C	0.1533	137	0.227	141	0.1136	132	0.223	148	0.2708	144	0.4435	115	0.4667	105	0.6693	127	0.5273	110	0.709	134	0.5185	108
neutral	chrIII	14533039	0.353	0.3055	C	T	0.518	0.871	0.482	0.129	C	0.518	139	0.5789	76	0.4786	140	0.4921	126	0.6125	80	0.7449	98	0.7273	55	0.877	122	0.9141	128	0.9077	130	0.871	124
neutral	chrIII	14621615	0.3533	0.4651	G	T	0.7115	0.3582	0.2885	0.6418	T	0.2885	52	0.2857	42	0.2154	65	0.4423	52	0.1842	38	0.32	50	0.3667	30	0.32	75	0.44	50	0.3182	66	0.6418	67
neutral	chrIII	15073770	0.3533	0.4841	C	G	0.3214	0.6747	0.6429	0.3253	C	0.3333	54	0.4314	51	0.5769	104	0.4058	69	0.5161	31	0.5472	53	0.6538	26	0.5833	60	0.3649	74	0.4286	70	0.6747	83
neutral	chrIII	17100357	0.3529	0.2941	T	G	0.5294	0.8824	0.4706	0.1176	T	0.5294	85	0.5882	51	0.7759	116	0.757	107	0.5962	52	0.764	89	0.7949	39	0.8298	94	0.8316	95	0.8819	127	0.8824	85
neutral	chrIII	17157307	0.353	0.364	A	T	0.8125	0.4595	0.1875	0.5405	T	0.1875	64	0.2308	39	0.25	104	0.413	92	0.3415	41	0.3457	81	0.2353	17	0.4494	89	0.4444	108	0.408	125	0.5405	111
neutral	chrIV	601913	0.3532	0.2385	C	T	0.5849	0.9381	0.4151	0.0619	C	0.5849	53	0.5526	38	0.7423	97	0.6905	84	0.5319	47	0.7273	66	0.7674	43	0.7869	61	0.9697	66	0.8681	91	0.9381	97
neutral	chrIV	1036098	0.3534	0.4423	A	G	0.381	0.7344	0.619	0.2656	A	0.381	84	0.5	50	0.5495	111	0.4419	86	0.3385	65	0.5926	81	0.5814	43	0.84	100	0.7312	93	0.8252	103	0.7344	128
neutral	chrIV	1487970	0.3534	0.2805	C	T	0.8962	0.5429	0.1038	0.4571	T	0.1038	106	0.2195	82	0.2857	154	0.2328	116	0.1139	79	0.4537	108	0.3333	66	0.4889	90	0.3729	118	0.4597	124	0.4571	105
neutral	chrIV	2135030	0.3532	0.2812	C	T	0.8953	0.5422	0.1047	0.4578	T	0.1047	86	0.1379	87	0.1782	101	0.2055	73	0.18	50	0.2113	71	0.4681	47	0.3462	78	0.186	86	0.3636	99	0.4578	83
neutral	chrIV	2652283	0.3529	0.2645	T	A	0.5591	0.912	0.4409	0.088	T	0.5591	127	0.495	101	0.6757	148	0.6532	124	0.602	98	0.5705	149	0.8182	66	0.7077	130	0.9343	137	0.8151	146	0.912	125
neutral	chrIV	3907552	0.3531	0.2178	A	T	0.9588	0.6056	0.0412	0.3944	T	0.0412	97	0.1159	69	0.0312	128	0.0729	96	0.0641	78	0.194	67	0.24	25	0.6667	48	0.5962	52	0.5962	52	0.3944	71
neutral	chrIV	4089768	0.3531	0.4416	T	A	0.3818	0.7349	0.6182	0.2651	T	0.3818	55	0.4	30	0.3548	62	0.3065	62	0.2927	41	0.4928	69	0.5	30	0.6562	64	0.6833	60	0.6818	66	0.7349	83
neutral	chrIV	4147644	0.3533	0.3923	A	C	0.7843	0.431	0.2157	0.569	C	0.2157	51	0.1818	33	0.2941	102	0.2586	58	0.3	50	0.6667	57	0.4062	32	0.6667	48	0.5902	61	0.5286	70	0.569	58
neutral	chrIV	4291013	0.3534	0.2743	C	G	0.9024	0.549	0.0976	0.451	G	0.0976	123	0.1954	87	0.2123	146	0.2143	112	0.3049	82	0.4904	104	0.6129	62	0.5354	127	0.5903	144	0.5574	122	0.451	153
neutral	chrIV	5239860	0.3534	0.2921	C	A	0.5312	0.8846	0.4688	0.1154	C	0.5312	128	0.6484	91	0.5878	131	0.7685	108	0.6951	82	0.7595	79	0.8372	86	0.7383	107	0.7257	113	0.9101	89	0.8846	104
neutral	chrIV	5518205	0.3534	0.3491	C	T	0.4741	0.8276	0.5259	0.1724	C	0.4741	116	0.4792	96	0.3493	146	0.5069	144	0.5591	93	0.75	100	0.7255	51	0.8318	107	0.8548	124	0.8739	111	0.8276	87
neutral	chrIV	6948094	0.3528	0.3934	T	A	0.783	0.4302	0.217	0.5698	A	0.217	106	0.1928	83	0.3427	143	0.32	100	0.4286	63	0.4175	103	0.5455	55	0.6481	108	0.6241	141	0.5747	87	0.5698	86
neutral	chrIV	7375015	0.353	0.364	A	T	0.4595	0.8125	0.5405	0.1875	A	0.4595	111	0.5521	96	0.472	161	0.5	86	0.5455	77	0.7093	86	0.8136	59	0.9231	104	0.8125	112	0.781	105	0.8125	112
neutral	chrIV	8495414	0.3534	0.3836	A	G	0.4397	0.7931	0.5603	0.2069	A	0.4397	116	0.4583	96	0.44	125	0.4219	128	0.4433	97	0.6505	103	0.7636	55	0.7257	113	0.7311	119	0.7358	106	0.7931	87
neutral	chrIV	9052578	0.3532	0.3007	A	C	0.5227	0.876	0.4773	0.124	A	0.5227	176	0.5349	129	0.558	138	0.5046	109	0.541	122	0.6562	128	0.7686	121	0.7832	143	0.8421	133	0.8476	105	0.876	129
neutral	chrIV	9166486	0.3534	0.444	T	G	0.7222	0.3689	0.2569	0.6311	G	0.2624	141	0.0985	132	0.3048	187	0.1831	142	0.1481	108	0.626	131	0.7375	80	0.6831	142	0.6242	157	0.695	141	0.6311	122
neutral	chrIV	9349573	0.3531	0.308	T	G	0.5155	0.8686	0.4845	0.1314	T	0.5155	97	0.6184	76	0.4676	139	0.4239	92	0.561	82	0.7841	88	0.7111	45	0.7222	108	0.717	106	0.8364	110	0.8686	137
neutral	chrIV	9654482	0.3528	0.46	C	T	0.7164	0.3636	0.2836	0.6364	T	0.2836	67	0.4419	43	0.3814	97	0.3797	79	0.2879	66	0.6271	59	0.8182	33	0.46	50	0.5641	78	0.642	81	0.6364	66
neutral	chrIV	10843065	0.3529	0.2739	C	A	0.8696	0.5167	0.0978	0.45	A	0.1011	89	0.2333	60	0.2247	89	0.198	101	0.0938	64	0.3222	90	0.2712	59	0.4151	106	0.4932	73	0.6413	92	0.4655	58
neutral	chrIV	11827356	0.3534	0.4463	C	G	0.377	0.7304	0.623	0.2696	C	0.377	122	0.2712	118	0.3899	159	0.3684	114	0.3077	78	0.6636	110	0.62	50	0.6889	135	0.8156	141	0.7033	91	0.7304	115
neutral	chrIV	13030213	0.3529	0.3055	C	G	0.5181	0.871	0.4819	0.129	C	0.5181	83	0.3117	77	0.493	142	0.6339	112	0.4868	76	0.7765	85	0.9048	42	1	89	1	125	1	104	0.871	124
neutral	chrIV	13191131	0.3532	0.2857	T	A	0.5377	0.8909	0.4623	0.1091	T	0.5377	106	0.5952	84	0.6691	139	0.5918	98	0.5823	79	0.7938	97	0.8246	57	0.9636	110	0.9604	101	0.9817	109	0.8909	110
neutral	chrIV	14373922	0.3533	0.2567	C	T	0.5667	0.92	0.4333	0.08	C	0.5667	90	0.55	80	0.5472	159	0.6373	102	0.7119	59	0.8218	101	0.8983	59	0.8522	115	0.9231	104	0.9545	154	0.92	125
neutral	chrIV	14861636	0.3533	0.3678	C	G	0.8088	0.4556	0.1912	0.5444	G	0.1912	68	0.2	75	0.4177	79	0.1858	113	0.209	67	0.5306	98	0.5556	36	0.4819	83	0.7253	91	0.6667	108	0.5444	90
neutral	chrIV	17041475	0.3528	0.4182	T	C	0.4054	0.7582	0.5946	0.2418	T	0.4054	111	0.4722	72	0.4969	159	0.5085	118	0.4286	84	0.7237	76	0.5319	47	0.7449	98	0.6087	161	0.8042	143	0.7582	153
neutral	chrIV	17110946	0.353	0.3908	A	G	0.4327	0.7857	0.5673	0.2143	A	0.4327	104	0.4545	77	0.4028	144	0.4953	107	0.3171	82	0.7849	93	0.6667	45	0.7222	108	0.6239	117	0.8321	131	0.7857	126
neutral	chrIV	17209489	0.3534	0.3932	T	C	0.4194	0.7727	0.5591	0.2273	T	0.4286	91	0.6	65	0.5669	127	0.5194	129	0.2639	72	0.7791	86	0.7302	63	0.7544	114	0.625	152	0.8364	110	0.7727	88
neutral	chrIV	17884568	0.3531	0.3961	A	C	0.4274	0.7805	0.5726	0.2195	A	0.4274	117	0.3784	74	0.5526	152	0.6337	101	0.52	75	0.6111	108	0.6613	62	0.8119	101	0.6901	142	0.6985	136	0.7805	82
neutral	chrIV	18526561	0.3531	0.3396	A	G	0.4839	0.837	0.5161	0.163	A	0.4839	93	0.3968	63	0.419	105	0.5238	105	0.5098	51	0.7662	77	0.7059	34	0.7356	87	0.6807	119	0.8056	108	0.837	92
neutral	chrIV	19212490	0.3533	0.445	C	T	0.7317	0.3784	0.2683	0.6216	T	0.2683	82	0.25	56	0.2936	109	0.3452	84	0.3091	55	0.6092	87	0.4444	36	0.6854	89	0.5268	112	0.5496	131	0.6216	111
neutral	chrIV	24760360	0.3532	0.2187	G	T	0.6047	0.9579	0.3953	0.0421	G	0.6047	129	0.4706	85	0.563	135	0.5932	118	0.5402	87	0.6975	119	0.8793	58	0.8286	105	0.9302	129	0.8649	111	0.9579	95
neutral	chrIV	26248151	0.3532	0.3844	A	G	0.439	0.7922	0.561	0.2078	A	0.439	82	0.3582	67	0.5269	93	0.5641	78	0.6522	69	0.5692	65	0.7059	34	0.7191	89	0.66	100	0.6933	75	0.7922	77
neutral	chrIV	28234772	0.3531	0.3194	A	C	0.8571	0.504	0.1429	0.496	C	0.1429	91	0.1408	71	0.2302	139	0.1505	93	0.2679	56	0.3333	102	0.3571	56	0.4902	102	0.6371	124	0.3798	129	0.496	125
neutral	chrIV	28367363	0.3531	0.3448	G	T	0.8317	0.4786	0.1683	0.5214	T	0.1683	101	0.2264	106	0.2542	118	0.1789	123	0.1111	81	0.4598	87	0.5893	56	0.469	113	0.5615	130	0.4815	135	0.5214	117
neutral	chrIV	29325553	0.3532	0.2814	G	A	0.5421	0.8952	0.4579	0.1048	G	0.5421	107	0.6071	84	0.5786	140	0.4955	111	0.6184	76	0.6489	94	0.5082	61	0.6765	102	0.8689	122	0.7339	124	0.8952	105
neutral	chrIV	29561137	0.353	0.278	C	T	0.8871	0.5341	0.1129	0.4432	T	0.1129	62	0.0566	53	0.1415	106	0.172	93	0.2131	61	0.4286	70	0.5	46	0.4416	77	0.6837	98	0.5667	90	0.4535	86
neutral	chrIV	30874025	0.3534	0.4529	T	C	0.7238	0.3704	0.2762	0.6296	C	0.2762	105	0.3	110	0.3885	139	0.4327	104	0.3363	113	0.4891	92	0.7059	85	0.6723	119	0.5766	137	0.5102	98	0.6296	108
neutral	chrIV	31614373	0.3528	0.4294	G	C	0.747	0.3942	0.253	0.6058	C	0.253	83	0.4043	47	0.3548	93	0.4216	102	0.3846	52	0.2727	66	0.4828	29	0.6354	96	0.5361	97	0.4239	92	0.6058	104
neutral	chrV	226493	0.3533	0.3711	G	A	0.4523	0.8056	0.5477	0.1944	G	0.4523	199	0.5633	158	0.526	154	0.5067	223	0.5973	149	0.7358	246	0.7639	72	0.8562	320	0.8866	247	0.8444	225	0.8056	144
neutral	chrV	770698	0.3534	0.2601	T	C	0.9167	0.5632	0.0833	0.4368	C	0.0833	60	0.1429	49	0.1667	114	0.1282	117	0.18	50	0.2933	75	0.3939	33	0.4717	53	0.3958	96	0.4	115	0.4368	87
neutral	chrV	1181587	0.3528	0.3883	T	A	0.4353	0.7881	0.5647	0.2119	T	0.4353	85	0.4095	105	0.2636	129	0.3565	115	0.3699	73	0.6604	106	0.6716	67	0.6542	107	0.8357	140	0.8632	117	0.7881	118
neutral	chrV	2012320	0.3531	0.3498	C	A	0.4737	0.8268	0.5263	0.1732	C	0.4737	114	0.5051	99	0.6416	173	0.6371	124	0.4681	94	0.7188	128	0.8462	52	0.835	103	0.7847	144	0.8571	147	0.8268	127
neutral	chrV	2866740	0.3528	0.4561	C	G	0.3614	0.7143	0.6265	0.2857	C	0.3659	164	0.2456	114	0.3611	144	0.5214	117	0.422	109	0.5	116	0.5806	93	0.7008	127	0.6807	119	0.7315	108	0.7143	91
neutral	chrV	2965110	0.3528	0.254	T	C	0.9224	0.5696	0.0776	0.4304	C	0.0776	116	0.0543	92	0.1	130	0.1197	117	0.0598	117	0.2281	114	0.4737	57	0.6356	118	0.4028	144	0.5377	106	0.4304	79
neutral	chrV	3112664	0.3529	0.3431	A	G	0.8333	0.4804	0.1667	0.5196	G	0.1667	72	0.1923	52	0.2932	133	0.1951	82	0.1552	58	0.3846	91	0.5	46	0.622	82	0.45	100	0.5213	94	0.5196	102
neutral	chrV	4214064	0.3531	0.342	G	A	0.4815	0.8345	0.5185	0.1655	G	0.4815	108	0.4375	80	0.4241	158	0.3905	105	0.3492	63	0.413	92	0.6154	52	0.8515	101	0.8507	134	0.7799	159	0.8345	139
neutral	chrV	4767252	0.353	0.2709	T	C	0.5526	0.9057	0.4474	0.0943	T	0.5526	114	0.4701	117	0.55	140	0.6218	119	0.5375	80	0.8571	112	0.9077	65	0.9615	104	1	117	0.9478	115	0.9057	106
neutral	chrV	6228822	0.3533	0.3146	C	T	0.8621	0.5088	0.1379	0.4912	T	0.1379	58	0.1	40	0.284	81	0.125	72	0.2917	48	0.3607	61	0.2727	22	0.5902	61	0.6892	74	0.4	75	0.4912	57
neutral	chrV	7166529	0.353	0.207	G	A	0.9695	0.6164	0.0305	0.3836	A	0.0305	131	0.0354	113	0.041	122	0.1102	118	0.03	100	0.202	99	0.4038	52	0.4639	97	0.4455	110	0.5259	116	0.3836	73
neutral	chrV	8064239	0.3529	0.2395	A	G	0.9369	0.584	0.0631	0.416	G	0.0631	111	0.1026	78	0.1406	128	0.1892	111	0.1538	78	0.3962	106	0.6379	58	0.4672	122	0.6769	130	0.5607	107	0.416	125
neutral	chrV	8255699	0.3529	0.4969	C	T	0.3267	0.6796	0.6733	0.3204	C	0.3267	150	0.2143	98	0.3399	153	0.3659	123	0.4231	104	0.6882	93	0.831	71	0.8583	120	0.9231	117	0.7232	112	0.6796	103
neutral	chrV	8708352	0.3533	0.4107	A	G	0.4127	0.766	0.5873	0.234	A	0.4127	63	0.3913	69	0.5794	107	0.4021	97	0.5	58	0.6042	96	0.8936	47	0.7879	99	0.8636	110	0.7895	95	0.766	94
neutral	chrV	8922682	0.3532	0.4778	C	G	0.3456	0.6988	0.6544	0.3012	C	0.3456	136	0.3043	92	0.4962	133	0.319	116	0.3628	113	0.4435	115	0.623	61	0.6814	113	0.6423	123	0.6224	98	0.6988	83
neutral	chrV	10270586	0.3529	0.4312	T	C	0.383	0.7358	0.617	0.2453	T	0.383	94	0.5362	69	0.4444	117	0.4792	96	0.6567	67	0.6118	85	0.7105	38	0.7981	104	0.8051	118	0.902	102	0.75	104
neutral	chrV	11051338	0.3528	0.3431	C	G	0.4805	0.8333	0.5195	0.1667	C	0.4805	77	0.3966	58	0.4653	101	0.5234	107	0.5918	49	0.8026	76	0.7895	38	0.8986	69	0.8571	91	1	89	0.8333	84
neutral	chrV	11204737	0.3528	0.2181	A	G	0.9583	0.6055	0.0417	0.3945	G	0.0417	144	0.0702	114	0.0461	152	0.0368	136	0.1271	118	0.3936	94	0.3333	69	0.4014	147	0.3968	126	0.5039	127	0.3945	109
neutral	chrV	12972148	0.3529	0.4706	T	C	0.3529	0.7059	0.6471	0.2941	T	0.3529	85	0.2667	90	0.3366	101	0.272	125	0.2537	67	0.5735	68	0.8085	47	0.757	107	0.6735	98	0.7447	94	0.7059	85
neutral	chrV	13261574	0.3533	0.3853	A	G	0.438	0.7913	0.562	0.2087	A	0.438	121	0.5833	72	0.4336	143	0.5333	105	0.3562	73	0.5914	93	0.6167	60	0.8	110	0.837	135	0.7642	123	0.7913	115
neutral	chrV	13421378	0.3532	0.2966	A	T	0.5268	0.88	0.4732	0.12	A	0.5268	112	0.505	101	0.6735	147	0.6195	113	0.5977	87	0.6796	103	0.8214	56	0.7473	91	0.7481	131	0.7207	111	0.88	100
neutral	chrV	13656577	0.3534	0.412	C	T	0.7647	0.4113	0.2353	0.5887	T	0.2353	119	0.322	118	0.113	177	0.2645	121	0.2925	106	0.3876	129	0.3867	75	0.5962	156	0.5105	143	0.4643	140	0.5887	141
neutral	chrV	14141456	0.3532	0.4054	C	T	0.418	0.7712	0.582	0.2288	C	0.418	122	0.4299	107	0.5074	136	0.451	102	0.38	100	0.6091	110	0.662	71	0.6639	122	0.6333	120	0.6349	126	0.7712	118
neutral	chrV	15027519	0.3534	0.4981	A	G	0.6786	0.3252	0.3214	0.6748	G	0.3214	84	0.4194	93	0.5349	129	0.4505	91	0.2987	77	0.5	80	0.7872	47	0.6789	109	0.6694	121	0.5612	98	0.6748	123
neutral	chrV	15232623	0.3529	0.3929	C	T	0.7732	0.4203	0.2062	0.5797	T	0.2105	95	0.1875	64	0.2328	116	0.3372	86	0.1286	70	0.4429	70	0.3514	37	0.375	80	0.5047	107	0.4545	88	0.5797	69
neutral	chrVI	1128110	0.3532	0.4796	A	T	0.697	0.3438	0.303	0.6562	T	0.303	99	0.1852	81	0.3981	103	0.3434	99	0.2297	74	0.5579	95	0.2727	55	0.6822	107	0.4831	118	0.5752	113	0.6562	96
neutral	chrVI	1362509	0.3532	0.3155	A	G	0.5079	0.8611	0.4921	0.1389	A	0.5079	63	0.5962	52	0.7722	79	0.625	56	0.4565	46	0.8182	66	0.7647	34	0.8592	71	0.8571	77	0.8611	72	0.8611	72
neutral	chrVI	1811001	0.3534	0.2175	A	G	0.9592	0.6058	0.0408	0.3942	G	0.0408	147	0	117	0.0556	162	0.0439	114	0.0463	108	0.296	125	0.6538	78	0.5702	114	0.4388	139	0.5913	115	0.3942	104
neutral	chrVI	2267430	0.353	0.2543	A	C	0.9111	0.5581	0.0667	0.4419	C	0.0682	88	0.0789	76	0.1667	114	0.1017	118	0.0339	59	0.2198	91	0.175	40	0.1538	91	0.4522	115	0.4435	115	0.4419	129
neutral	chrVI	3301581	0.3534	0.4726	T	A	0.7041	0.3506	0.2959	0.6494	A	0.2959	98	0.3204	103	0.375	160	0.25	128	0.3553	76	0.5537	121	0.5357	56	0.5726	117	0.5522	134	0.6752	157	0.6494	154
neutral	chrVI	3518797	0.3533	0.3355	T	C	0.4878	0.8411	0.5122	0.1589	T	0.4878	123	0.4907	108	0.5417	120	0.4516	93	0.5824	91	0.6981	106	0.7619	42	0.8017	116	0.8188	138	0.9483	116	0.8411	107
neutral	chrVI	4480672	0.353	0.4869	G	A	0.6897	0.3366	0.3103	0.6634	A	0.3103	87	0.3455	55	0.3458	107	0.4851	101	0.381	42	0.4675	77	0.5128	39	0.5169	89	0.6813	91	0.631	84	0.6634	101
neutral	chrVI	5248654	0.3532	0.3091	T	C	0.5143	0.8675	0.4857	0.1325	T	0.5143	105	0.6484	91	0.3525	122	0.4425	113	0.5122	82	0.5859	99	0.5789	76	0.7952	83	0.7526	97	0.9515	103	0.8675	83
neutral	chrVI	5317391	0.3533	0.2878	C	A	0.5263	0.8796	0.4737	0.1019	C	0.5263	114	0.5862	116	0.5342	146	0.6838	117	0.7013	77	0.7946	112	1	43	1	131	0.9457	129	0.8649	111	0.8962	106
neutral	chrVI	5841542	0.353	0.3062	C	T	0.8611	0.5081	0.1204	0.4919	T	0.1226	106	0.141	78	0.1557	122	0.1835	109	0.0794	63	0.2	85	0.434	53	0.4455	110	0.6529	121	0.469	113	0.4919	124
neutral	chrVI	6469658	0.3533	0.2491	C	G	0.5743	0.9275	0.4257	0.0725	C	0.5743	101	0.4433	97	0.5469	128	0.6241	141	0.5641	117	0.7895	95	1	45	1	102	1	130	0.8934	122	0.9275	69
neutral	chrVI	7213159	0.3529	0.4622	C	G	0.3613	0.7143	0.6387	0.2857	C	0.3613	119	0.3556	90	0.3517	145	0.3529	136	0.4783	115	0.5565	115	0.5161	62	0.5954	131	0.6608	171	0.5806	155	0.7143	140
neutral	chrVI	8073719	0.3534	0.4233	T	G	0.4	0.7534	0.6	0.2466	T	0.4	70	0.5161	62	0.371	62	0.3725	51	0.2462	65	0.541	61	0.566	53	0.7222	90	0.5846	130	0.6491	114	0.7534	73
neutral	chrVI	8590012	0.3529	0.487	C	T	0.3365	0.6894	0.6635	0.3106	C	0.3365	104	0.5093	108	0.4658	146	0.3874	111	0.4706	85	0.5138	109	0.6842	57	0.6348	115	0.632	125	0.6421	95	0.6894	132
neutral	chrVI	8746237	0.3533	0.3082	C	T	0.8684	0.5152	0.1316	0.4848	T	0.1316	76	0.1385	65	0.1623	154	0.1488	121	0.2532	79	0.2955	88	0.339	59	0.6634	101	0.4215	121	0.4381	105	0.4848	99
neutral	chrVI	9027362	0.3534	0.2608	G	A	0.9159	0.5625	0.0841	0.4375	A	0.0841	107	0.194	67	0.1288	132	0.1652	115	0.0779	77	0.3415	82	0.4035	57	0.6771	96	0.4567	127	0.4388	98	0.4375	96
neutral	chrVI	9377918	0.3534	0.3074	A	G	0.8693	0.5159	0.1307	0.4841	G	0.1307	153	0.0889	135	0.1919	172	0.223	139	0.1553	103	0.4803	127	0.5586	111	0.6818	132	0.5766	137	0.5923	130	0.4841	126
neutral	chrVI	11040886	0.3528	0.4499	G	A	0.7265	0.3737	0.2735	0.6263	A	0.2735	117	0.1875	112	0.2635	148	0.3259	135	0.2895	76	0.5326	92	0.5735	68	0.7574	136	0.8456	136	0.7257	113	0.6263	99
neutral	chrVI	11513578	0.3533	0.4553	G	A	0.368	0.7213	0.632	0.2787	G	0.368	125	0.5581	86	0.5	154	0.4186	129	0.4565	92	0.6774	93	0.6333	60	0.8381	105	0.669	142	0.7955	132	0.7213	122
neutral	chrVI	12044387	0.3532	0.3948	A	C	0.7818	0.4286	0.2182	0.5714	C	0.2182	110	0.1368	117	0.1704	135	0.2604	96	0.0833	96	0.3636	66	0.617	47	0.7955	44	0.5139	72	0.5686	51	0.5714	56
neutral	chrVI	13010926	0.3534	0.2551	T	C	0.5682	0.9216	0.4318	0.0784	T	0.5682	132	0.5977	87	0.6077	130	0.5827	127	0.5217	92	0.6518	112	0.6324	68	0.81	100	0.8881	143	0.7719	114	0.9216	102
neutral	chrVI	13469748	0.3531	0.2934	C	T	0.53	0.8831	0.47	0.1169	C	0.53	100	0.4123	114	0.5714	105	0.5804	112	0.5051	99	0.7065	92	0.8451	71	0.8909	110	0.925	120	0.962	79	0.8831	77
neutral	chrVI	13980738	0.3532	0.45	T	C	0.3656	0.7188	0.6344	0.2656	T	0.3656	93	0.52	75	0.4472	123	0.4615	104	0.4521	73	0.5797	69	0.7069	58	0.7807	114	0.6901	142	0.6515	132	0.7302	126
neutral	chrVI	15716350	0.3529	0.2941	T	G	0.8824	0.5294	0.1176	0.4706	G	0.1176	119	0.2105	76	0.3525	139	0.3423	111	0.2451	102	0.2	85	0.3871	62	0.4239	92	0.4409	127	0.3456	136	0.4706	102
neutral	chrVI	16012022	0.3528	0.3583	A	G	0.8111	0.4583	0.1889	0.5278	G	0.1889	90	0.3235	68	0.3419	117	0.449	98	0.4342	76	0.6585	82	0.4474	38	0.6526	95	0.5726	117	0.6214	103	0.5352	142
neutral	chrVI	16320351	0.3531	0.4748	G	T	0.7018	0.3486	0.2982	0.6514	T	0.2982	114	0.3059	85	0.3913	138	0.3855	83	0.6038	53	0.3977	88	0.6757	37	0.5083	120	0.4921	126	0.4495	109	0.6514	109
neutral	chrVI	16397856	0.3533	0.4777	T	C	0.6989	0.3456	0.3011	0.6544	C	0.3011	93	0.3896	77	0.3926	135	0.3984	123	0.3483	89	0.589	73	0.434	53	0.6567	134	0.5924	157	0.5294	119	0.6544	136
neutral	chrVI	16530666	0.3533	0.4819	G	A	0.6947	0.3415	0.3053	0.6585	A	0.3053	95	0.1481	81	0.4032	124	0.2159	88	0.2857	70	0.5943	106	0.551	49	0.4953	107	0.408	125	0.5039	129	0.6585	123
neutral	chrVI	16839751	0.353	0.2834	A	G	0.5401	0.8931	0.4599	0.1069	A	0.5401	137	0.6774	93	0.6258	155	0.5323	124	0.5641	78	0.7077	130	0.746	63	0.9603	126	0.8603	136	0.8921	139	0.8931	131
neutral	chrVI	18124036	0.3534	0.3298	T	G	0.4935	0.8469	0.5065	0.1531	T	0.4935	77	0.5645	62	0.6509	106	0.5385	78	0.629	62	0.6842	95	0.8529	34	0.9223	103	0.7807	114	0.8974	117	0.8469	98
neutral	chrVII	96972	0.3532	0.2614	A	T	0.9153	0.562	0.0847	0.438	T	0.0847	118	0.0826	109	0.1573	178	0.2031	128	0.084	119	0.25	104	0.1695	59	0.3717	113	0.4217	166	0.3962	106	0.438	137
neutral	chrVII	5512198	0.353	0.4001	C	T	0.4234	0.7765	0.5766	0.2235	C	0.4234	111	0.5765	85	0.6917	120	0.5289	121	0.6757	74	0.7292	96	0.6818	66	0.8795	83	0.7961	103	0.6979	96	0.7765	85
neutral	chrVII	5562304	0.3533	0.4314	T	C	0.7453	0.392	0.2547	0.608	C	0.2547	106	0.3	80	0.4676	139	0.2264	106	0.4342	76	0.6381	105	0.7632	38	0.6	100	0.5948	116	0.5693	137	0.608	125
neutral	chrVII	5754100	0.3528	0.286	C	G	0.8904	0.5376	0.1096	0.4624	G	0.1096	73	0.0909	77	0.2018	109	0.1064	94	0.1852	54	0.3095	84	0.3721	43	0.4565	92	0.2957	115	0.4419	129	0.4624	93
neutral	chrVII	6063737	0.3533	0.3748	A	C	0.8019	0.4486	0.1981	0.5514	C	0.1981	106	0.1765	68	0.2756	127	0.3178	107	0.25	84	0.4149	94	0.25	48	0.6381	105	0.6081	148	0.7949	117	0.5514	107
neutral	chrVII	6633528	0.353	0.3655	G	A	0.458	0.811	0.542	0.189	G	0.458	131	0.6709	79	0.685	200	0.7537	134	0.6154	78	0.8919	111	0.8667	60	0.9618	131	0.9185	135	0.984	125	0.811	127
neutral	chrVII	7156485	0.3528	0.3155	T	G	0.8609	0.5081	0.1391	0.4919	G	0.1391	115	0.24	100	0.2515	163	0.2857	133	0.3723	94	0.4712	104	0.5263	57	0.4846	130	0.3955	134	0.447	132	0.4919	124
neutral	chrVII	7746018	0.3534	0.2608	T	C	0.5625	0.9159	0.4375	0.0841	T	0.5625	112	0.6633	98	0.6483	145	0.6417	120	0.5789	76	0.7981	104	0.7119	59	0.8037	107	0.7097	124	0.7417	120	0.9159	107
neutral	chrVII	8192867	0.3528	0.339	G	T	0.4846	0.8374	0.5154	0.1626	G	0.4846	130	0.3936	94	0.5921	152	0.567	97	0.7069	58	0.75	100	0.7273	66	0.82	100	0.7681	138	0.7436	117	0.8374	123
neutral	chrVII	9437169	0.3529	0.3235	A	G	0.5	0.8529	0.5	0.1471	A	0.5	74	0.6383	47	0.7714	105	0.7031	64	0.6667	45	0.7794	68	0.9259	27	0.84	50	0.8636	66	0.9464	56	0.8529	68
neutral	chrVII	10082358	0.353	0.3116	A	C	0.5119	0.8649	0.4881	0.1351	A	0.5119	84	0.3649	74	0.3704	108	0.5532	94	0.5357	56	0.7576	66	0.7647	34	0.8333	72	0.9211	76	0.9464	56	0.8649	74
neutral	chrVII	10579913	0.353	0.2691	G	C	0.5545	0.9074	0.4455	0.0926	G	0.5545	101	0.5974	77	0.5932	118	0.6602	103	0.6765	68	0.675	80	0.8113	53	0.9223	103	0.8503	147	0.8372	86	0.9074	108
neutral	chrVII	10680255	0.3528	0.4573	C	T	0.3663	0.7191	0.6337	0.2809	C	0.3663	101	0.3085	94	0.5051	99	0.3521	71	0.2754	69	0.4632	95	0.5854	41	0.5978	92	0.6344	93	0.6528	72	0.7191	89
neutral	chrVII	11876837	0.3529	0.2305	A	T	0.9459	0.593	0.0541	0.407	T	0.0541	111	0.1034	87	0.1205	166	0.2598	127	0.1463	82	0.2437	119	0.2361	72	0.3871	124	0.4375	128	0.4394	132	0.407	86
neutral	chrVII	12859966	0.3531	0.4948	T	A	0.3287	0.6818	0.6713	0.3182	T	0.3287	143	0.3333	132	0.4041	146	0.4286	133	0.3084	107	0.5657	99	0.5354	99	0.6385	130	0.5248	141	0.6116	121	0.6818	110
neutral	chrVII	13774052	0.3531	0.275	G	A	0.9015	0.5484	0.0985	0.4516	A	0.0985	132	0.1111	90	0.227	141	0.1	90	0.0989	91	0.3143	105	0.4259	54	0.6	100	0.4234	111	0.5392	102	0.4516	124
neutral	chrVII	14434407	0.3528	0.3653	A	G	0.8111	0.4583	0.1889	0.5417	G	0.1889	90	0.1287	101	0.2207	145	0.1074	149	0.0896	67	0.4643	84	0.4878	41	0.4912	114	0.4685	143	0.4328	134	0.5417	120
neutral	chrVII	15118223	0.3532	0.4538	T	C	0.3696	0.7228	0.6304	0.2772	T	0.3696	92	0.3958	96	0.4889	135	0.6579	114	0.5376	93	0.5321	109	0.4727	55	0.6187	139	0.6462	130	0.5	142	0.7228	101
neutral	chrVII	16218613	0.353	0.465	T	C	0.3585	0.7115	0.6415	0.2885	T	0.3585	53	0.4	55	0.4865	74	0.3462	52	0.1905	42	0.5385	52	0.75	20	0.7714	70	0.6406	64	0.7778	54	0.7115	52
neutral	chrVII	17105900	0.353	0.4731	T	C	0.3504	0.7034	0.6496	0.2966	T	0.3504	137	0.3736	91	0.3603	136	0.2778	126	0.3867	75	0.708	137	0.8182	66	0.8333	102	0.9297	128	0.8843	121	0.7034	118
neutral	chrVII	19132184	0.3529	0.2534	C	T	0.5702	0.9231	0.4298	0.0769	C	0.5702	114	0.5625	96	0.5616	146	0.5567	97	0.7123	73	0.699	103	0.8966	58	0.8839	112	0.9247	146	0.9328	134	0.9231	117
neutral	chrVII	20018627	0.353	0.4585	T	A	0.365	0.7179	0.635	0.2821	T	0.365	137	0.4925	134	0.6	165	0.3955	134	0.3951	81	0.6129	124	0.7353	68	0.7734	128	0.8496	133	0.8333	120	0.7179	117
neutral	chrVII	20193258	0.3534	0.4826	A	T	0.3407	0.6941	0.6593	0.3059	A	0.3407	135	0.2637	91	0.328	125	0.376	125	0.3929	84	0.4124	97	0.5417	72	0.4186	129	0.5905	105	0.5769	104	0.6941	85
neutral	chrVII	20291888	0.3534	0.3462	C	T	0.4771	0.8305	0.5229	0.1695	C	0.4771	109	0.3281	64	0.5159	157	0.5378	119	0.5862	87	0.6	100	0.7759	58	0.6916	107	0.6779	149	0.7842	139	0.8305	118
neutral	chrVII	24137319	0.3534	0.3558	G	A	0.8209	0.4675	0.1791	0.5325	A	0.1791	67	0.1379	58	0.2845	116	0.2727	77	0.0972	72	0.5714	56	0.5946	37	0.831	71	0.6515	66	0.5904	83	0.5325	77
neutral	chrVII	24210696	0.3529	0.3151	G	T	0.5085	0.8614	0.4915	0.1386	G	0.5085	118	0.6667	111	0.681	116	0.6116	121	0.5769	78	0.8509	114	0.8636	44	0.9826	115	0.952	125	0.9078	141	0.8614	101
neutral	chrVII	25313179	0.3532	0.3505	C	T	0.4729	0.8261	0.5271	0.1739	C	0.4729	129	0.4396	91	0.5203	123	0.4956	113	0.5529	85	0.8115	122	0.5962	52	0.7203	118	0.7364	110	0.8224	107	0.8261	92
neutral	chrVII	26350855	0.3529	0.4836	T	C	0.34	0.6929	0.66	0.3071	T	0.34	100	0.1918	73	0.2282	149	0.2019	104	0.25	72	0.4146	123	0.4681	47	0.6588	85	0.7863	117	0.7109	128	0.6929	140
neutral	chrVII	26678977	0.3534	0.2412	A	T	0.5821	0.9355	0.4179	0.0645	A	0.5821	67	0.5333	75	0.7222	108	0.6765	68	0.5775	71	0.6364	77	0.625	40	0.8611	72	0.7895	95	0.8736	87	0.9355	62
neutral	chrVII	27259047	0.3533	0.4424	A	G	0.381	0.7343	0.619	0.2657	A	0.381	105	0.2875	80	0.3922	153	0.2952	105	0.5	74	0.61	100	0.7593	54	0.6383	94	0.72	125	0.7063	143	0.7343	143
neutral	chrVII	27655663	0.3528	0.4145	T	C	0.7619	0.4091	0.2381	0.5909	C	0.2381	63	0.1831	71	0.33	100	0.2319	69	0.2222	45	0.4576	59	0.4634	41	0.5843	89	0.5644	101	0.5125	80	0.5909	110
neutral	chrVII	28583302	0.3533	0.3618	T	C	0.8148	0.4615	0.1852	0.5385	C	0.1852	54	0.2881	59	0.2857	63	0.4035	57	0.2787	61	0.5246	61	0.5429	35	0.537	54	0.6795	78	0.6071	56	0.5385	52
neutral	chrVII	28922746	0.3534	0.2805	A	C	0.5429	0.8962	0.4571	0.1038	A	0.5429	105	0.4906	106	0.6099	141	0.6544	136	0.5904	83	0.8649	111	0.7679	56	1	124	0.9481	135	0.9576	118	0.8962	106
neutral	chrVII	29005369	0.3532	0.4291	A	T	0.7475	0.3942	0.2525	0.6058	T	0.2525	99	0.4059	101	0.4385	130	0.3409	132	0.3134	67	0.4328	134	0.5789	57	0.6186	118	0.5625	128	0.5339	118	0.6058	104
neutral	chrVII	29528554	0.3534	0.4932	G	T	0.3301	0.6835	0.6699	0.3165	G	0.3301	103	0.3562	73	0.31	100	0.4141	99	0.3651	63	0.4932	73	0.6176	34	0.7639	72	0.5435	92	0.5595	84	0.6835	79
neutral	chrVII	30561965	0.3533	0.4734	T	C	0.35	0.7033	0.65	0.2967	T	0.35	60	0.5556	45	0.3636	55	0.5185	54	0.5111	45	0.6613	62	0.6053	38	0.6515	66	0.6782	87	0.6207	87	0.7033	91
neutral	chrVIII	140637	0.3531	0.2445	G	C	0.932	0.5789	0.068	0.4211	C	0.068	103	0.1099	91	0.1214	140	0.1709	117	0.3519	54	0.3103	87	0.3455	55	0.3866	119	0.4474	114	0.4787	94	0.4211	114
neutral	chrVIII	883651	0.3529	0.4118	C	A	0.7647	0.4118	0.2353	0.5882	A	0.2353	85	0.2222	45	0.2637	91	0.2319	69	0.3036	56	0.5556	63	0.6	40	0.5543	92	0.6429	98	0.7041	98	0.5882	85
neutral	chrVIII	1562707	0.3531	0.4106	T	A	0.766	0.4129	0.234	0.5871	A	0.234	141	0.1455	110	0.1097	155	0.1727	139	0.3019	106	0.4074	108	0.4677	62	0.5926	135	0.7643	157	0.6621	145	0.5871	155
neutral	chrVIII	1852971	0.3529	0.2479	A	C	0.563	0.916	0.437	0.0588	A	0.563	119	0.486	107	0.5802	131	0.5268	112	0.6235	85	0.7815	119	0.9067	75	1	98	1	133	1	120	0.9397	116
neutral	chrVIII	7326701	0.3529	0.4798	C	T	0.6966	0.3438	0.3034	0.6562	T	0.3034	89	0.3684	76	0.3821	123	0.3373	83	0.2571	70	0.4045	89	0.4857	35	0.7736	106	0.5192	104	0.5595	84	0.6562	96
neutral	chrVIII	7470541	0.3533	0.3923	G	A	0.431	0.7843	0.569	0.2157	G	0.431	58	0.3158	57	0.3614	83	0.2935	92	0.2162	37	0.4444	45	0.4375	16	0.8788	33	0.7895	57	0.7059	34	0.7843	51
neutral	chrVIII	7746011	0.3528	0.3177	A	C	0.5059	0.8587	0.4941	0.1413	A	0.5059	85	0.3939	66	0.5208	96	0.4557	79	0.5273	55	0.7111	90	0.775	40	0.63	100	0.9375	96	0.875	104	0.8587	92
neutral	chrVIII	8095417	0.3534	0.2453	C	G	0.5688	0.9222	0.4128	0.0778	C	0.5794	107	0.4684	79	0.4485	136	0.4615	91	0.4932	73	0.75	68	0.7045	44	0.8539	89	0.7826	92	0.7981	104	0.9222	90
neutral	chrVIII	8351645	0.3529	0.4747	G	T	0.7018	0.3488	0.2982	0.6512	T	0.2982	114	0.4561	114	0.4314	153	0.4327	104	0.587	92	0.8413	126	0.7561	41	0.6418	134	0.6423	137	0.6825	126	0.6512	129
neutral	chrVIII	8966435	0.3533	0.461	C	G	0.7156	0.3623	0.2844	0.6377	G	0.2844	109	0.3933	89	0.4266	143	0.3692	130	0.3333	69	0.625	96	0.6538	52	0.7642	106	0.7204	93	0.6512	129	0.6377	138
neutral	chrVIII	9759030	0.3531	0.3062	A	G	0.8642	0.5111	0.1235	0.4889	G	0.125	160	0.1721	122	0.2717	173	0.1439	139	0.1569	102	0.3306	124	0.5077	65	0.4218	147	0.4451	173	0.3165	139	0.4889	135
neutral	chrVIII	11659832	0.3532	0.2894	A	G	0.5122	0.8654	0.4634	0.1154	A	0.525	80	0.5	80	0.4179	134	0.5364	110	0.4912	57	0.8824	102	1	47	0.9184	98	0.8605	129	0.8803	117	0.8824	102
neutral	chrVIII	14063951	0.3534	0.3537	G	C	0.823	0.4696	0.177	0.5304	C	0.177	113	0.2099	81	0.2612	134	0.2857	133	0.3766	77	0.4304	79	0.4035	57	0.5785	121	0.6241	133	0.6846	130	0.5304	115
neutral	chrVIII	14280626	0.3529	0.264	A	T	0.5595	0.9124	0.4405	0.0876	A	0.5595	168	0.5397	126	0.5413	218	0.6484	128	0.4628	121	0.8347	121	0.9333	60	0.9388	147	0.9322	177	0.9111	135	0.9124	137
neutral	chrVIII	14491067	0.3531	0.3407	A	G	0.8358	0.4828	0.1642	0.5172	G	0.1642	134	0.2079	101	0.1552	116	0.3571	84	0.2824	85	0.25	76	0.5455	44	0.4831	89	0.6262	107	0.5	98	0.5172	87
neutral	chrVIII	14678408	0.3533	0.383	G	A	0.7937	0.4404	0.2063	0.5596	A	0.2063	126	0.325	80	0.338	142	0.2688	93	0.3293	82	0.4643	84	0.26	50	0.3578	109	0.3137	102	0.4505	111	0.5596	109
neutral	chrVIII	14861629	0.3533	0.4465	G	A	0.3768	0.7302	0.6232	0.2698	G	0.3768	69	0.2979	47	0.5581	86	0.5273	55	0.5217	46	0.6792	53	1	23	0.7895	57	0.8478	46	0.8657	67	0.7302	63
neutral	chrVIII	15510520	0.3533	0.4034	A	G	0.7733	0.42	0.2267	0.58	G	0.2267	172	0.175	120	0.1608	143	0.1569	153	0.2	130	0.3857	70	0.5	54	0.3793	58	0.3415	82	0.3673	49	0.58	50
neutral	chrVIII	15966222	0.3534	0.3305	T	G	0.4928	0.8462	0.5072	0.1538	T	0.4928	138	0.4891	92	0.5449	178	0.4361	133	0.4299	107	0.6047	86	0.7284	81	0.7685	108	0.8155	103	0.9192	99	0.8462	78
neutral	chrVIII	17937391	0.3529	0.2426	G	A	0.5809	0.9338	0.4191	0.0662	G	0.5809	136	0.4646	99	0.5839	137	0.4565	92	0.6047	86	0.625	104	0.8103	58	0.9147	129	0.9389	131	0.839	118	0.9338	136
neutral	chrVIII	18001888	0.3529	0.2604	A	G	0.5631	0.916	0.4369	0.084	A	0.5631	103	0.6974	76	0.649	151	0.4646	99	0.64	75	0.7642	123	0.8667	45	0.8702	131	0.686	121	0.6047	129	0.916	131
neutral	chrVIII	18243656	0.353	0.3518	T	C	0.4717	0.8247	0.5283	0.1753	T	0.4717	53	0.541	61	0.6186	97	0.6333	60	0.5455	44	0.7292	48	0.6818	44	0.8659	82	0.8352	91	0.8302	106	0.8247	97
neutral	chrVIII	18666599	0.3532	0.3056	T	G	0.507	0.8602	0.493	0.1183	T	0.507	71	0.5472	53	0.4907	108	0.375	80	0.4286	56	0.6232	69	0.7353	34	0.8732	71	0.9494	79	0.8971	68	0.8791	91
neutral	chrVIII	18966080	0.3532	0.3611	C	A	0.4624	0.8155	0.5376	0.1845	C	0.4624	93	0.4638	69	0.5278	108	0.5543	92	0.5373	67	0.8382	68	0.7556	45	0.9189	74	0.8598	107	0.9195	87	0.8155	103
neutral	chrVIII	19227584	0.3534	0.3812	A	G	0.7253	0.3719	0.2418	0.5207	G	0.25	88	0.2154	65	0.2925	106	0.1835	109	0.2105	57	0.4512	82	0.5758	33	0.6211	95	0.6404	89	0.5641	117	0.5833	108
neutral	chrVIII	20316935	0.3534	0.3496	G	A	0.8271	0.4737	0.1729	0.5263	A	0.1729	133	0.181	116	0.1519	158	0.1881	101	0.2857	105	0.2222	117	0.5753	73	0.378	127	0.3267	150	0.4766	107	0.5263	114
neutral	chrIX	827997	0.3532	0.2931	A	T	0.5303	0.8835	0.4697	0.1165	A	0.5303	132	0.419	105	0.6646	158	0.4872	117	0.5652	69	0.6789	109	0.7843	51	0.8761	113	0.8217	129	0.9014	142	0.8835	103
neutral	chrIX	2165823	0.353	0.4008	C	A	0.4021	0.7551	0.5567	0.2449	C	0.4194	93	0.6136	88	0.3478	161	0.4322	118	0.3026	76	0.67	100	0.6	40	0.7239	134	0.7209	129	0.8197	122	0.7551	147
neutral	chrIX	3299133	0.353	0.4295	T	G	0.747	0.3939	0.253	0.6061	G	0.253	83	0.2805	82	0.2288	153	0.2473	93	0.2468	77	0.5823	79	0.641	39	0.5979	97	0.6984	126	0.581	105	0.6061	99
neutral	chrIX	4039072	0.3531	0.3028	C	T	0.8738	0.5207	0.1262	0.4793	T	0.1262	103	0.0988	81	0.1135	141	0.2067	150	0.2394	71	0.4486	107	0.4386	57	0.5253	99	0.6328	128	0.4426	122	0.4793	121
neutral	chrIX	5446088	0.3529	0.2331	A	T	0.5905	0.9434	0.4095	0.0566	A	0.5905	105	0.5352	71	0.6183	131	0.5946	111	0.5455	88	0.8295	88	0.8246	57	0.8739	111	0.9744	117	0.825	120	0.9434	106
neutral	chrIX	8438583	0.3531	0.2337	T	G	0.5897	0.9429	0.4103	0.0571	T	0.5897	78	0.4828	58	0.6	95	0.6556	90	0.5455	44	0.617	47	0.5	26	0.6986	73	0.8043	92	0.6296	81	0.9429	70
neutral	chrIX	8794484	0.3532	0.4638	A	G	0.7128	0.3596	0.2872	0.6404	G	0.2872	94	0.1412	85	0.3307	127	0.3854	96	0.3194	72	0.5417	72	0.4651	43	0.7228	101	0.6429	126	0.6733	101	0.6404	89
neutral	chrIX	9478344	0.3532	0.4329	G	A	0.7437	0.3905	0.2563	0.6095	A	0.2563	199	0.1582	177	0.2749	171	0.2047	171	0.2647	136	0.5789	133	0.4935	77	0.5652	138	0.6765	136	0.7634	93	0.6095	105
neutral	chrIX	10788907	0.3528	0.496	A	C	0.6804	0.3276	0.3196	0.6724	C	0.3196	97	0.1529	85	0.3816	152	0.3187	91	0.3875	80	0.6019	103	0.6852	54	0.7179	117	0.784	125	0.672	125	0.6724	116
neutral	chrIX	10886958	0.353	0.2286	T	A	0.5949	0.9479	0.4051	0.0521	T	0.5949	79	0.4769	65	0.5253	99	0.5422	83	0.5593	59	0.7848	79	0.9394	33	0.967	91	0.9434	106	0.8559	118	0.9479	96
neutral	chrIX	11365777	0.3531	0.2765	G	A	0.8615	0.5085	0.0615	0.4915	A	0.0667	60	0	31	0.2206	68	0.1887	53	0	31	0.5556	54	0.6364	33	0.8333	66	0.5823	79	0.6667	75	0.4915	59
neutral	chrIX	11726487	0.3529	0.3014	T	C	0.5221	0.875	0.4779	0.125	T	0.5221	113	0.5948	116	0.5894	151	0.6667	114	0.6463	82	0.7708	96	0.7705	61	0.9806	103	0.8509	114	0.9417	120	0.875	120
neutral	chrIX	12409656	0.3534	0.3594	A	G	0.4639	0.8173	0.5361	0.1827	A	0.4639	97	0.4225	71	0.4355	124	0.3025	119	0.4474	76	0.5824	91	0.9535	43	0.8966	116	0.8417	139	0.7615	130	0.8173	104
neutral	chrIX	12980473	0.3532	0.4291	G	A	0.7475	0.3942	0.2525	0.6058	A	0.2525	99	0.127	63	0.3694	111	0.2872	94	0.3049	82	0.5455	77	0.5417	48	0.6634	101	0.704	125	0.6356	118	0.6058	104
neutral	chrIX	13957216	0.3531	0.4696	C	A	0.3538	0.7069	0.6462	0.2931	C	0.3538	130	0.3039	102	0.3026	152	0.3333	120	0.3818	110	0.5929	113	0.6786	56	0.8525	122	0.8333	180	0.8156	141	0.7069	116
neutral	chrIX	14870787	0.3532	0.416	A	G	0.7606	0.4074	0.2394	0.5926	G	0.2394	142	0.098	102	0.3287	143	0.2424	132	0.1585	82	0.5052	97	0.5179	56	0.637	135	0.7071	140	0.6715	137	0.5926	108
neutral	chrIX	15255240	0.3533	0.3894	T	C	0.434	0.7872	0.566	0.2128	T	0.434	106	0.35	80	0.4701	134	0.6525	118	0.3523	88	0.6126	111	0.7755	49	0.9189	74	0.8667	120	0.8203	128	0.7872	94
neutral	chrIX	15618187	0.3531	0.3871	T	A	0.4364	0.7895	0.5636	0.2105	T	0.4364	110	0.4891	92	0.5448	134	0.4778	90	0.5783	83	0.6852	108	0.6552	58	0.7317	123	0.7931	116	0.717	106	0.7895	95
neutral	chrIX	16337286	0.3534	0.3541	A	G	0.4691	0.8226	0.5309	0.1774	A	0.4691	81	0.5873	63	0.5	102	0.5663	83	0.431	58	0.6792	53	0.75	24	0.7931	87	0.7467	75	0.9429	70	0.8226	62
neutral	chrIX	16533912	0.3531	0.4535	T	C	0.7231	0.37	0.2769	0.63	C	0.2769	65	0.3684	57	0.1935	93	0.4512	82	0.5102	49	0.625	72	0.3448	29	0.5904	83	0.4588	85	0.5102	98	0.63	100
neutral	chrIX	17159001	0.3534	0.2079	T	C	0.9688	0.6154	0.0312	0.3846	C	0.0312	128	0.075	80	0.0411	146	0.1	100	0.1842	76	0.3263	95	0.5833	48	0.2762	105	0.2353	119	0.513	115	0.3846	104
neutral	chrIX	17499999	0.3534	0.412	C	G	0.7157	0.3623	0.1863	0.6377	G	0.2065	92	0.2787	61	0.2417	120	0.1474	95	0.125	56	0.4948	97	0.5833	60	0.6939	98	0.8041	97	0.6698	106	0.6377	138
neutral	chrIX	17728177	0.3534	0.4494	A	C	0.7273	0.3739	0.2727	0.6261	C	0.2727	66	0.2759	58	0.3396	106	0.1928	83	0.2429	70	0.5244	82	0.3529	34	0.3482	112	0.4407	118	0.5806	124	0.6261	115
neutral	chrIX	18716119	0.3528	0.2681	A	G	0.5556	0.9083	0.4444	0.0917	A	0.5556	117	0.5172	116	0.7467	150	0.5773	97	0.716	81	0.7885	104	0.9091	55	0.9065	107	0.8889	135	0.9528	127	0.9083	120
neutral	chrX	1625585	0.3528	0.2611	C	T	0.5625	0.9153	0.4375	0.0847	C	0.5625	128	0.6538	78	0.7613	155	0.5948	116	0.6753	77	0.6748	123	0.8642	81	0.8963	135	0.7174	138	0.8657	134	0.9153	177
neutral	chrX	2563425	0.3528	0.4787	T	C	0.6977	0.3448	0.3023	0.6552	C	0.3023	86	0.2623	61	0.3864	88	0.3731	67	0.325	40	0.55	60	0.6471	34	0.6477	88	0.5743	101	0.8022	91	0.6552	87
neutral	chrX	2914629	0.3531	0.4024	A	G	0.4211	0.7742	0.5789	0.2258	A	0.4211	76	0.3898	59	0.3875	80	0.4054	74	0.6102	59	0.6444	90	0.8947	57	0.8785	107	0.7615	130	0.7379	103	0.7742	93
neutral	chrX	3035690	0.3534	0.4163	T	C	0.7604	0.407	0.2396	0.593	C	0.2396	96	0.1579	76	0.2353	102	0.2596	104	0.2667	60	0.5362	69	0.6047	43	0.5698	86	0.3895	95	0.6705	88	0.593	86
neutral	chrX	3523805	0.3531	0.2911	G	C	0.5252	0.8783	0.4604	0.1217	G	0.5328	137	0.3068	88	0.5597	159	0.6449	138	0.6813	91	0.7778	117	0.8681	91	0.9603	126	1	133	0.9597	124	0.8783	115
neutral	chrX	5541920	0.3532	0.4083	C	G	0.4151	0.7683	0.5849	0.2317	C	0.4151	53	0.4878	41	0.6744	86	0.5224	67	0.4773	44	0.6458	48	0.6857	35	0.8667	60	0.7867	75	0.8246	57	0.7683	82
neutral	chrX	6138680	0.3529	0.4307	A	C	0.7458	0.3929	0.2542	0.6071	C	0.2542	118	0.3108	74	0.3721	129	0.2414	116	0.5294	68	0.6486	74	0.7018	57	0.7451	102	0.6602	103	0.6615	130	0.6071	84
neutral	chrX	6566236	0.3532	0.3085	A	G	0.5149	0.8681	0.4851	0.1319	A	0.5149	134	0.287	115	0.3097	155	0.3864	132	0.4252	127	0.4758	124	0.527	74	0.6835	158	0.7007	137	0.5426	94	0.8681	91
neutral	chrX	9552823	0.3533	0.3766	T	C	0.439	0.7923	0.561	0.1923	T	0.439	82	0.2537	67	0.4051	158	0.2844	109	0.2759	58	0.5208	96	0.5357	56	0.6047	86	0.5398	113	0.4732	112	0.8047	128
neutral	chrX	11389097	0.353	0.2359	A	C	0.5876	0.9406	0.4124	0.0594	A	0.5876	97	0.5682	88	0.6051	157	0.4621	132	0.7246	69	0.887	115	1	39	0.9239	92	0.9151	106	0.8288	111	0.9406	101
neutral	chrX	11801521	0.353	0.1858	A	G	0.5203	0.8732	0.3716	0	A	0.5833	132	0.3932	117	0.5522	134	0.4831	118	0.5932	118	0.7765	85	0.8667	75	0.9113	124	0.9286	84	0.8689	61	1	62
neutral	chrX	12939577	0.3529	0.3818	C	G	0.4239	0.7768	0.5761	0.1875	C	0.4239	92	0.3797	79	0.4654	159	0.4353	85	0.3816	76	0.7579	95	0.9107	56	0.8091	110	0.8276	116	0.8174	115	0.8056	108
neutral	chrX	14068353	0.353	0.2587	T	C	0.5648	0.9178	0.4352	0.0822	T	0.5648	108	0.4253	87	0.6981	106	0.701	97	0.6742	89	0.8587	92	0.7015	67	1	77	0.9798	99	1	62	0.9178	73
neutral	chrX	14388912	0.3529	0.2997	C	T	0.5238	0.8767	0.4762	0.1233	C	0.5238	63	0.4605	76	0.6818	88	0.4674	92	0.614	57	0.7313	67	0.9	40	0.9565	69	0.8875	80	0.9412	68	0.8767	73
neutral	chrX	15102645	0.3532	0.2956	A	C	0.881	0.5278	0.119	0.4722	C	0.119	84	0.2	45	0.0481	104	0.1364	66	0.0556	54	0.3235	68	0.3333	39	0.24	100	0.4217	83	0.3294	85	0.4722	72
neutral	chrX	15789986	0.3533	0.2912	T	A	0.5321	0.8854	0.4679	0.1146	T	0.5321	109	0.5176	85	0.7206	136	0.6915	94	0.5625	64	0.9111	90	0.9123	57	0.9767	86	0.934	106	0.8989	89	0.8854	96
neutral	chrX	16393038	0.3528	0.3659	C	A	0.7308	0.378	0.1648	0.5669	A	0.184	163	0.1603	131	0.2367	169	0.2456	114	0.26	100	0.4766	128	0.6533	75	0.5714	133	0.6524	164	0.7258	124	0.6	120
neutral	chrXI	539672	0.3533	0.2578	A	G	0.5656	0.9189	0.4344	0.0811	A	0.5656	122	0.5938	64	0.536	125	0.6535	101	0.4677	62	0.7033	91	0.8889	63	0.8911	101	0.8993	139	0.873	126	0.9189	111
neutral	chrXI	1647752	0.3528	0.1997	T	C	0.6239	0.9767	0.3761	0.0233	T	0.6239	117	0.4271	96	0.6875	160	0.5556	99	0.6076	79	0.913	92	0.8889	54	1	108	0.9318	132	0.9034	145	0.9767	129
neutral	chrXI	3452544	0.3533	0.4067	G	C	0.4167	0.77	0.5833	0.23	G	0.4167	96	0.4444	108	0.4748	139	0.3923	130	0.5412	85	0.6341	82	0.8472	72	0.7402	127	0.8462	143	0.8302	106	0.77	100
neutral	chrXI	3677454	0.3529	0.4902	G	C	0.6863	0.3333	0.3137	0.6667	C	0.3137	102	0.4643	84	0.5342	146	0.4878	123	0.5714	70	0.5294	85	0.5714	56	0.4348	92	0.6696	112	0.5752	113	0.6667	102
neutral	chrXI	4994808	0.3531	0.2992	A	G	0.8774	0.5243	0.1226	0.4757	G	0.1226	106	0.1333	90	0.2734	139	0.1538	104	0.2179	78	0.4524	84	0.625	48	0.7033	91	0.75	112	0.4757	103	0.4757	103
neutral	chrXI	5382018	0.3529	0.265	C	A	0.5586	0.9115	0.4414	0.0885	C	0.5586	111	0.3529	85	0.6277	137	0.6422	109	0.6163	86	0.807	114	0.9315	73	0.9185	135	0.9	120	0.9231	117	0.9115	113
neutral	chrXI	5592800	0.3534	0.2457	A	G	0.931	0.5776	0.069	0.4224	G	0.069	87	0.0946	74	0.2018	109	0.1351	111	0.1047	86	0.1529	85	0.3095	42	0.3478	92	0.3333	108	0.4672	122	0.4224	116
neutral	chrXI	6670080	0.3528	0.4727	G	A	0.7037	0.3509	0.2963	0.6491	A	0.2963	108	0.3951	81	0.2581	124	0.3538	130	0.2941	68	0.3596	89	0.5435	46	0.6667	102	0.6194	134	0.6321	106	0.6491	114
neutral	chrXI	7271339	0.3534	0.3956	C	T	0.7811	0.4277	0.2189	0.5723	T	0.2189	169	0.2806	139	0.4053	190	0.4226	168	0.2581	124	0.5359	153	0.6019	108	0.6605	162	0.6172	209	0.6241	141	0.5723	159
neutral	chrXI	7360823	0.3529	0.4235	C	T	0.4	0.7529	0.6	0.2471	C	0.4	65	0.4717	53	0.5082	122	0.4598	87	0.4727	55	0.6491	57	0.7333	30	0.9623	53	0.8088	68	0.9059	85	0.7529	85
neutral	chrXI	8866570	0.3528	0.4284	A	C	0.748	0.3952	0.252	0.6048	C	0.252	123	0.1646	79	0.192	125	0.2043	93	0.1892	74	0.3626	91	0.4259	54	0.604	101	0.5682	132	0.5941	101	0.6048	124
neutral	chrXI	9151865	0.3529	0.4149	T	G	0.4087	0.7616	0.5913	0.2384	T	0.4087	115	0.5699	93	0.5571	140	0.5118	127	0.5769	78	0.68	100	0.6383	47	0.8068	88	0.9027	113	0.8333	138	0.7616	151
neutral	chrXI	9462818	0.353	0.3144	T	C	0.8621	0.5091	0.1379	0.4909	C	0.1379	87	0.3077	65	0.2602	123	0.3438	64	0.0702	57	0.3968	63	0.1818	33	0.4085	71	0.3973	73	0.2949	78	0.4909	55
neutral	chrXI	10314969	0.3528	0.4452	A	C	0.7312	0.3784	0.2688	0.6216	C	0.2688	93	0.2353	68	0.4362	94	0.4022	92	0.4342	76	0.3708	89	0.5854	41	0.4756	82	0.6579	114	0.6794	131	0.6216	111
neutral	chrXI	10858359	0.353	0.2739	G	T	0.5495	0.9026	0.4505	0.0974	G	0.5495	111	0.4713	87	0.7429	175	0.517	147	0.5676	74	0.7692	104	0.8269	52	0.9273	110	0.9206	126	0.9353	139	0.9026	154
neutral	chrXI	11530203	0.3528	0.4341	G	A	0.3895	0.7423	0.6105	0.2577	G	0.3895	95	0.4937	79	0.6937	111	0.58	100	0.5417	72	0.6739	92	0.6308	65	0.8632	95	0.6495	97	0.6429	98	0.7423	97
neutral	chrXI	12058142	0.3531	0.2818	A	G	0.5417	0.8947	0.4583	0.1053	A	0.5417	96	0.4805	77	0.557	149	0.4	135	0.6286	70	0.7524	105	0.7541	61	0.7953	127	0.7397	146	0.8623	138	0.8947	133
neutral	chrXI	12560166	0.3534	0.282	G	A	0.8947	0.5414	0.1053	0.4586	A	0.1053	114	0.1972	71	0.0752	133	0.1604	106	0.1216	74	0.1818	99	0.283	53	0.2432	111	0.2148	135	0.5354	127	0.4586	133
neutral	chrXI	12912798	0.3529	0.3193	C	T	0.8571	0.5043	0.1429	0.4957	T	0.1429	119	0.131	84	0.1579	152	0.1754	114	0.2048	83	0.4234	111	0.5349	43	0.4393	107	0.7622	143	0.5556	117	0.4957	117
neutral	chrXI	14351828	0.3528	0.3106	C	G	0.5043	0.8571	0.4783	0.1429	C	0.5133	113	0.5769	78	0.7	100	0.5556	117	0.6301	73	0.8539	89	1	61	1	89	0.9796	98	0.9703	101	0.8571	84
neutral	chrXI	15412193	0.3529	0.3353	G	T	0.8411	0.4882	0.1589	0.5118	T	0.1589	107	0.1795	117	0.2289	201	0.3827	162	0.3173	104	0.4485	136	0.5593	59	0.4317	139	0.3831	154	0.4583	168	0.5118	170
neutral	chrXI	15649521	0.3528	0.2478	A	C	0.5758	0.9286	0.4242	0.0714	A	0.5758	66	0.5	64	0.626	123	0.4783	69	0.52	50	0.8033	61	0.7778	36	1	88	1	84	0.8933	75	0.9286	84
neutral	chrXI	15733018	0.3532	0.3497	T	A	0.8269	0.4737	0.1731	0.5263	A	0.1731	104	0.1442	104	0.2705	122	0.2366	131	0.1688	77	0.4554	112	0.4559	68	0.7273	110	0.7424	132	0.541	122	0.5263	133
neutral	chrXI	16966341	0.3531	0.3181	A	G	0.5054	0.8585	0.4946	0.1415	A	0.5054	93	0.5843	89	0.5929	113	0.7586	87	0.6235	85	0.7753	89	0.8293	41	0.8505	107	0.791	134	0.8952	105	0.8585	106
neutral	chrXI	17053194	0.3529	0.4098	C	A	0.7667	0.4138	0.2333	0.5862	A	0.2333	120	0.3838	99	0.3935	155	0.464	125	0.3222	90	0.5192	104	0.4545	77	0.5046	109	0.32	125	0.4848	132	0.5862	116
neutral	chrXII	881867	0.3534	0.2707	G	T	0.5526	0.906	0.4474	0.094	G	0.5526	114	0.5227	88	0.5886	158	0.5333	105	0.5205	73	0.814	86	0.7627	59	0.9706	102	0.9675	123	0.8407	113	0.906	117
neutral	chrXII	2259257	0.353	0.2916	T	C	0.5319	0.885	0.4681	0.115	T	0.5319	94	0.4091	88	0.5049	103	0.6304	92	0.6552	58	0.8118	85	0.8302	53	1	106	0.855	131	0.9444	108	0.885	113
neutral	chrXII	2373792	0.3529	0.4958	A	G	0.3277	0.6807	0.6723	0.3193	A	0.3277	119	0.4348	115	0.5033	151	0.3509	114	0.3333	99	0.5514	107	0.6724	58	0.5625	112	0.8095	147	0.8033	122	0.6807	119
neutral	chrXII	2921161	0.3533	0.4775	T	C	0.3458	0.6991	0.6542	0.3009	T	0.3458	107	0.4853	68	0.365	137	0.413	92	0.44	75	0.3939	99	0.525	40	0.6983	116	0.6429	112	0.5842	101	0.6991	113
neutral	chrXII	2986914	0.3532	0.3721	A	G	0.4513	0.8045	0.5487	0.1955	A	0.4513	113	0.284	81	0.3732	142	0.4037	109	0.4054	111	0.5909	110	0.64	75	0.7143	105	0.649	151	0.8504	127	0.8045	133
neutral	chrXII	3657815	0.3533	0.3168	G	A	0.5065	0.8598	0.4935	0.1402	G	0.5065	77	0.4681	47	0.5979	97	0.5577	104	0.4286	56	0.7313	67	0.6512	43	0.8873	71	0.7978	89	0.8462	91	0.8598	107
neutral	chrXII	4015260	0.3532	0.3181	A	G	0.5053	0.8585	0.4947	0.1415	A	0.5053	95	0.5616	73	0.4966	145	0.73	100	0.6579	76	0.8767	73	0.9273	55	0.8911	101	0.9149	141	0.9588	97	0.8585	106
neutral	chrXII	4231381	0.3533	0.2519	C	G	0.5714	0.9247	0.4286	0.0753	C	0.5714	105	0.4875	80	0.4961	129	0.4835	91	0.3418	79	0.7961	103	0.9474	38	0.881	126	0.9655	116	0.9273	110	0.9247	93
neutral	chrXII	7342281	0.353	0.3749	T	C	0.8016	0.4486	0.1984	0.5514	C	0.1984	126	0.1485	101	0.1965	173	0.1111	135	0.2	100	0.5045	111	0.5106	47	0.4854	103	0.5	132	0.5932	118	0.5514	107
neutral	chrXII	8421552	0.3528	0.3104	A	T	0.5132	0.866	0.4868	0.134	A	0.5132	76	0.5714	56	0.5339	118	0.5135	111	0.3333	69	0.8028	71	0.8302	53	0.7609	92	0.7905	105	0.7778	81	0.866	97
neutral	chrXII	8577863	0.3528	0.3888	T	A	0.4348	0.7876	0.5652	0.2124	T	0.4348	92	0.413	92	0.5818	165	0.6	135	0.5521	96	0.8269	104	0.8281	64	0.8911	101	0.9055	127	0.916	119	0.7876	113
neutral	chrXII	8890649	0.3531	0.2007	A	G	0.6124	0.9655	0.3876	0.0138	A	0.6124	129	0.375	104	0.6	205	0.6053	152	0.6429	98	0.8197	122	0.8308	65	0.8947	133	0.9848	197	0.9362	141	0.9859	142
neutral	chrXII	9461600	0.3534	0.4059	T	G	0.4174	0.7708	0.5826	0.2292	T	0.4174	115	0.3636	77	0.2564	117	0.3402	97	0.4731	93	0.6931	101	0.6984	63	0.7544	114	0.7603	121	0.7222	108	0.7708	96
neutral	chrXII	11106507	0.3534	0.4612	C	G	0.3621	0.7155	0.6379	0.2845	C	0.3621	116	0.3294	85	0.4085	164	0.4286	119	0.3699	73	0.614	114	0.5676	74	0.7091	110	0.6446	121	0.6667	150	0.7155	116
neutral	chrXII	11816718	0.3534	0.2327	G	A	0.5906	0.944	0.4094	0.056	G	0.5906	127	0.5114	88	0.6319	144	0.5271	129	0.6667	84	0.7944	107	0.8136	59	0.7917	96	0.8467	137	0.8284	134	0.944	125
neutral	chrXII	12989987	0.353	0.4361	G	A	0.7404	0.3874	0.2596	0.6126	A	0.2596	104	0.3625	80	0.3545	110	0.3652	115	0.253	83	0.3409	88	0.3279	61	0.2975	121	0.48	100	0.4741	116	0.6126	111
neutral	chrXII	14499707	0.3528	0.495	T	A	0.3286	0.6814	0.6714	0.3186	T	0.3286	140	0.3852	122	0.2994	167	0.3782	119	0.301	103	0.5856	111	0.587	92	0.8407	113	0.8777	139	0.8532	109	0.6814	113
neutral	chrXII	15242343	0.3529	0.3118	T	C	0.8647	0.5118	0.1353	0.4882	C	0.1353	133	0.1078	102	0.0861	151	0.1145	131	0.1111	99	0.2885	104	0.3623	69	0.4348	138	0.6803	122	0.4091	110	0.4882	127
neutral	chrXII	15301698	0.3532	0.3234	A	T	0.5	0.8532	0.5	0.1468	A	0.5	112	0.4022	92	0.5038	133	0.6016	123	0.6867	83	0.7143	105	0.8525	61	0.8793	116	0.9474	133	0.8829	111	0.8532	109
neutral	chrXII	15457882	0.3534	0.279	A	T	0.5443	0.8977	0.4557	0.1023	A	0.5443	79	0.4815	54	0.5323	124	0.5701	107	0.5	76	0.7308	78	0.6222	45	0.8958	96	0.9417	103	0.84	100	0.8977	88
neutral	chrXII	16242073	0.353	0.2658	A	C	0.5577	0.9107	0.4423	0.0893	A	0.5577	104	0.5441	68	0.6071	112	0.5325	77	0.5526	76	0.6966	89	0.7959	49	0.8136	118	0.7917	96	0.9237	131	0.9107	112
neutral	chrXII	17605421	0.3529	0.4418	G	A	0.7279	0.375	0.2585	0.625	A	0.2621	145	0.4416	77	0.3538	130	0.3363	113	0.3333	60	0.6098	82	0.3333	51	0.3615	130	0.6447	152	0.4677	124	0.625	112
neutral	chrXII	17870603	0.3532	0.3133	C	T	0.5101	0.8632	0.4899	0.1368	C	0.5101	149	0.3362	116	0.6398	161	0.4178	146	0.5625	96	0.75	124	0.9672	61	0.959	122	0.9887	177	0.9621	132	0.8632	117
neutral	chrXII	19832631	0.3533	0.3018	C	T	0.466	0.8193	0.4951	0.1084	C	0.4848	99	0.4328	67	0.4414	111	0.4302	86	0.4731	93	0.7	60	0.7941	34	0.7179	78	0.8175	126	0.8804	92	0.8831	77
neutral	chrXII	20621175	0.3528	0.4813	G	C	0.6951	0.3423	0.3049	0.6577	C	0.3049	82	0.3814	97	0.5462	119	0.4915	118	0.5904	83	0.4158	101	0.6491	57	0.6228	114	0.6893	103	0.6875	128	0.6577	111
neutral	chrXIII	97493	0.3528	0.2863	G	T	0.5373	0.8901	0.4627	0.1099	G	0.5373	67	0.5294	51	0.531	113	0.6104	77	0.4423	52	0.7765	85	0.675	40	0.9744	78	0.9186	86	0.9239	92	0.8901	91
neutral	chrXIII	335945	0.3533	0.435	T	G	0.38	0.7333	0.62	0.25	T	0.38	100	0.5682	44	0.4876	121	0.3978	93	0.5231	65	0.5979	97	0.6977	43	0.9091	88	0.9426	122	0.7692	117	0.7458	118
neutral	chrXIII	1015389	0.353	0.3935	C	T	0.783	0.43	0.217	0.57	T	0.217	106	0.2297	74	0.2857	147	0.3107	103	0.0988	81	0.3113	106	0.5	60	0.5349	86	0.5574	122	0.5673	104	0.57	100
neutral	chrXIII	2197191	0.3529	0.3137	T	C	0.8627	0.5098	0.1373	0.4902	C	0.1373	51	0.2778	36	0.2353	68	0.2131	61	0.2857	42	0.2037	54	0.32	50	0.4918	61	0.3818	55	0.3793	58	0.4902	51
neutral	chrXIII	2998031	0.3529	0.4801	C	A	0.6963	0.3434	0.3037	0.6566	A	0.3037	135	0.2826	92	0.3984	128	0.5317	126	0.3176	85	0.5455	99	0.7869	61	0.8333	120	0.8264	121	0.7416	89	0.6566	99
neutral	chrXIII	3391707	0.3534	0.3085	A	T	0.5149	0.8682	0.4851	0.1318	A	0.5149	101	0.3097	113	0.4286	133	0.6328	128	0.5	80	0.6727	110	0.8298	47	0.8716	109	0.8538	130	0.848	125	0.8682	129
neutral	chrXIII	3704854	0.3534	0.4267	T	A	0.3966	0.75	0.6034	0.25	T	0.3966	58	0.3043	46	0.3596	89	0.3412	85	0.3824	68	0.5833	48	0.875	32	0.7679	56	0.8596	57	0.7368	76	0.75	68
neutral	chrXIII	4068364	0.3528	0.4178	G	C	0.7586	0.4058	0.2414	0.5942	C	0.2414	58	0.3542	48	0.425	80	0.3043	69	0.2889	45	0.3704	54	0.4828	29	0.5658	76	0.4528	53	0.4343	99	0.5942	69
neutral	chrXIII	4449520	0.3528	0.3706	C	A	0.453	0.8058	0.547	0.1942	C	0.453	117	0.5556	81	0.5764	144	0.6262	107	0.5854	82	0.7079	89	0.925	40	0.9674	92	0.9492	118	0.9091	121	0.8058	103
neutral	chrXIII	5230198	0.3531	0.2347	A	T	0.5888	0.9419	0.4112	0.0581	A	0.5888	107	0.4434	106	0.7273	132	0.6261	115	0.4842	95	0.7379	103	0.8814	59	0.8779	131	0.9099	111	0.9492	118	0.9419	86
neutral	chrXIII	6312423	0.353	0.3735	A	G	0.45	0.803	0.55	0.197	A	0.45	80	0.7024	84	0.5407	135	0.5	88	0.5441	68	0.6882	93	0.7321	56	0.5938	128	0.7731	119	0.7059	119	0.803	132
neutral	chrXIII	7101419	0.353	0.2362	T	G	0.5873	0.9403	0.4127	0.0597	T	0.5873	63	0.5893	56	0.5873	63	0.6774	62	0.625	56	0.7826	46	0.8846	26	0.9535	43	0.8772	57	0.7317	41	0.9403	67
neutral	chrXIII	7212061	0.3528	0.3029	C	G	0.5207	0.8735	0.4793	0.1265	C	0.5207	121	0.5872	109	0.5561	196	0.6772	127	0.6522	92	0.6694	124	0.9221	77	0.9244	119	0.9527	148	0.8776	147	0.8735	166
neutral	chrXIII	7494505	0.3532	0.3234	C	T	0.5	0.8532	0.5	0.1468	C	0.5	124	0.3564	101	0.4663	178	0.3248	117	0.3291	79	0.5833	72	0.6	30	0.8687	99	0.7552	143	0.8829	111	0.8532	109
neutral	chrXIII	7644051	0.3532	0.3134	C	A	0.8632	0.51	0.1368	0.49	A	0.1368	95	0.1698	53	0.2712	118	0.2209	86	0.2308	65	0.5	112	0.6444	45	0.7009	107	0.7542	118	0.6552	87	0.49	100
neutral	chrXIII	8140346	0.3534	0.3327	G	C	0.844	0.4906	0.156	0.5094	C	0.156	141	0.233	103	0.2556	133	0.2241	116	0.1856	97	0.3095	126	0.303	66	0.4423	104	0.4167	132	0.487	115	0.5094	106
neutral	chrXIII	8192523	0.3531	0.3689	T	C	0.4545	0.8077	0.5455	0.1923	T	0.4545	154	0.3984	128	0.4361	133	0.3846	104	0.4151	106	0.537	108	0.6316	57	0.837	135	0.6489	131	0.906	117	0.8077	104
neutral	chrXIII	8248670	0.3529	0.345	C	G	0.4786	0.8315	0.5214	0.1685	C	0.4786	140	0.456	125	0.5503	149	0.4228	123	0.4881	84	0.7398	123	0.6854	89	0.78	100	0.7185	135	0.875	96	0.8315	89
neutral	chrXIII	8613805	0.353	0.4153	A	G	0.4082	0.7612	0.5918	0.2388	A	0.4082	98	0.3	60	0.1892	148	0.4107	112	0.5455	66	0.5859	99	0.6047	43	0.4775	111	0.4182	110	0.6404	114	0.7612	134
neutral	chrXIII	11572883	0.3534	0.3672	C	T	0.8095	0.4561	0.1905	0.5439	T	0.1905	84	0.4935	77	0.2439	123	0.2403	129	0.2222	72	0.5474	95	0.6522	46	0.8165	109	0.6615	130	0.7846	130	0.5439	114
neutral	chrXIII	11730167	0.3528	0.2633	C	T	0.5603	0.913	0.4397	0.087	C	0.5603	141	0.4571	70	0.5724	145	0.5906	149	0.6184	76	0.7652	115	0.7551	49	0.9621	132	0.8758	161	0.9653	144	0.913	138
neutral	chrXIII	13335963	0.3534	0.4788	C	G	0.3445	0.6979	0.6555	0.3021	C	0.3445	119	0.2772	101	0.336	125	0.3111	90	0.2262	84	0.5341	88	0.6712	73	0.5378	119	0.3983	118	0.621	124	0.6979	96
neutral	chrXIII	15637335	0.3531	0.3844	G	T	0.439	0.7921	0.561	0.2079	G	0.439	123	0.6512	86	0.5706	163	0.5963	109	0.6224	98	0.7982	109	0.9077	65	0.8675	83	0.5196	102	0.7182	110	0.7921	101
neutral	chrXIII	15855161	0.3531	0.3493	T	C	0.4741	0.8273	0.5259	0.1727	T	0.4741	116	0.6111	72	0.5242	124	0.5816	98	0.4925	67	0.6567	67	0.5278	36	0.8	85	0.7091	110	0.6897	87	0.8273	110
neutral	chrXIII	17708186	0.3529	0.3466	C	T	0.4769	0.8298	0.5231	0.1702	C	0.4769	65	0.4286	42	0.6914	81	0.5976	82	0.5814	43	0.7234	47	0.7857	28	0.7945	73	0.8767	73	0.9048	84	0.8298	94
neutral	chrXIII	18224435	0.3531	0.4059	A	G	0.4176	0.7706	0.5824	0.2294	A	0.4176	91	0.5781	64	0.3723	94	0.4	75	0.6	55	0.7297	74	0.8214	28	0.7619	84	0.9091	88	0.6796	103	0.7706	109
neutral	chrXIII	19606379	0.3533	0.2857	C	T	0.5376	0.8909	0.4624	0.1091	C	0.5376	93	0.4839	62	0.5942	138	0.5943	106	0.5821	67	0.7273	66	0.8254	63	0.8411	107	0.8794	141	0.8661	127	0.8909	110
neutral	chrXIII	20661517	0.353	0.4018	T	A	0.7746	0.4217	0.2254	0.5783	A	0.2254	71	0.3636	33	0.2419	62	0.1967	61	0.2195	41	0.3636	55	0.5455	22	0.4571	70	0.5325	77	0.4839	62	0.5783	83
neutral	chrXIV	645808	0.3529	0.3852	T	C	0.4384	0.7912	0.5616	0.2088	T	0.4384	73	0.3684	57	0.3125	112	0.2717	92	0.5192	52	0.3457	81	0.525	40	0.7706	109	0.7411	112	0.6977	129	0.7912	91
neutral	chrXIV	858468	0.3531	0.2176	C	A	0.6058	0.9589	0.3942	0.0411	C	0.6058	137	0.442	138	0.66	150	0.6148	122	0.6124	129	0.728	125	0.7064	109	0.8538	130	0.8852	122	0.899	99	0.9589	73
neutral	chrXIV	915052	0.3529	0.387	A	T	0.4366	0.7895	0.5634	0.2105	A	0.4366	71	0.2462	65	0.5138	109	0.4884	86	0.3953	43	0.8197	61	0.8857	35	0.9054	74	0.8407	113	0.9271	96	0.7895	95
neutral	chrXIV	1505852	0.3529	0.438	T	G	0.7264	0.3735	0.2736	0.6024	G	0.2736	106	0.2	100	0.2158	139	0.358	81	0.2198	91	0.3667	90	0.4074	54	0.6829	82	0.6627	83	0.5823	79	0.6173	81
neutral	chrXIV	2832815	0.3529	0.2006	C	T	0.623	0.9758	0.377	0.0242	C	0.623	122	0.45	100	0.7466	146	0.5603	116	0.5	74	0.7379	103	0.8305	59	0.964	111	0.9841	126	0.8819	127	0.9758	124
neutral	chrXIV	3853441	0.3528	0.3764	T	G	0.8	0.4472	0.2	0.5528	G	0.2	125	0.3203	128	0.3466	176	0.2581	124	0.5	74	0.5909	132	0.5443	79	0.7077	130	0.764	161	0.6532	124	0.5528	161
neutral	chrXIV	4602599	0.3534	0.2856	A	T	0.5278	0.8812	0.4722	0.099	A	0.5278	108	0.3505	97	0.7123	146	0.6737	95	0.4512	82	0.8144	97	0.9024	41	0.9537	108	0.9712	139	0.9771	131	0.899	99
neutral	chrXIV	4708344	0.3531	0.2748	A	C	0.5487	0.9018	0.4513	0.0982	A	0.5487	113	0.4588	85	0.6569	137	0.6373	102	0.5795	88	0.84	100	0.8413	63	0.9604	101	0.9683	126	0.9417	103	0.9018	112
neutral	chrXIV	5140681	0.3528	0.4088	A	G	0.7391	0.3864	0.2609	0.5568	G	0.2609	92	0.2468	77	0.2111	90	0.1705	88	0.1791	67	0.4271	96	0.4	35	0.5366	82	0.3396	106	0.5306	98	0.5904	83
neutral	chrXIV	5639516	0.3531	0.4024	T	A	0.7742	0.4211	0.2258	0.5789	A	0.2258	124	0.129	93	0.2267	150	0.2549	102	0.3103	87	0.5978	92	0.6182	55	0.75	80	0.748	127	0.5918	98	0.5789	76
neutral	chrXIV	6499176	0.3534	0.3682	G	A	0.4551	0.8085	0.5449	0.1915	G	0.4551	156	0.448	125	0.4612	206	0.4146	123	0.4274	124	0.6957	138	0.6933	75	0.7008	127	0.6609	174	0.7113	142	0.8085	141
neutral	chrXIV	6595036	0.3534	0.4138	G	A	0.4095	0.7629	0.5905	0.2371	G	0.4095	105	0.5652	69	0.5682	132	0.7333	75	0.5823	79	0.7544	114	0.7111	45	0.5641	117	0.7554	139	0.8173	104	0.7629	97
neutral	chrXIV	7477392	0.3534	0.3135	A	T	0.5098	0.8632	0.4902	0.1368	A	0.5098	102	0.3919	74	0.6911	123	0.5093	108	0.5238	84	0.7564	78	0.8049	41	0.7579	95	0.8252	103	0.8687	99	0.8632	95
neutral	chrXIV	8222611	0.353	0.4641	C	T	0.3594	0.7123	0.6406	0.2877	C	0.3594	64	0.3019	53	0.4925	67	0.5606	66	0.5584	77	0.75	60	0.6522	46	0.7	80	0.825	80	0.7432	74	0.7123	73
neutral	chrXIV	8876913	0.3534	0.3184	G	T	0.8583	0.505	0.1417	0.495	T	0.1417	120	0.15	100	0.1242	153	0.178	118	0.1667	96	0.5146	103	0.4638	69	0.5421	107	0.5532	141	0.624	125	0.495	101
neutral	chrXIV	9386973	0.3529	0.2827	A	G	0.5408	0.8938	0.4592	0.1062	A	0.5408	98	0.587	92	0.6494	154	0.7297	111	0.7681	69	0.9279	111	0.8986	69	0.8966	116	0.8506	154	0.9492	118	0.8938	160
neutral	chrXIV	9697568	0.3528	0.4236	G	A	0.7528	0.4	0.2472	0.6	A	0.2472	89	0.2903	93	0.2701	137	0.434	106	0.3294	85	0.6625	80	0.7273	66	0.7723	101	0.6667	126	0.6774	124	0.6	100
neutral	chrXIV	10532357	0.3532	0.4402	A	T	0.7364	0.3832	0.2636	0.6168	T	0.2636	110	0.3953	86	0.2671	146	0.2708	96	0.3026	76	0.2979	94	0.3333	63	0.5784	102	0.5782	147	0.6418	134	0.6168	107
neutral	chrXIV	10722888	0.3532	0.4579	A	T	0.3577	0.7109	0.6423	0.2734	A	0.3577	123	0.5	104	0.5175	143	0.3497	143	0.51	100	0.6935	124	0.4286	56	0.6068	117	0.7764	161	0.7387	111	0.7222	126
neutral	chrXIV	10890466	0.3532	0.3191	A	T	0.4957	0.8488	0.487	0.1512	A	0.5044	113	0.5054	93	0.4422	147	0.6	120	0.5238	105	0.7368	133	0.9344	61	0.8763	97	0.8088	136	0.8209	134	0.8488	86
neutral	chrXIV	11130136	0.3534	0.4138	C	T	0.7629	0.4095	0.2371	0.5905	T	0.2371	97	0.2	55	0.2778	108	0.23	100	0.2969	64	0.5	86	0.3659	41	0.6333	90	0.6186	118	0.5204	98	0.5905	105
neutral	chrXIV	15086149	0.3534	0.338	T	A	0.8387	0.4853	0.1613	0.5147	A	0.1613	62	0.2727	44	0.3571	70	0.2388	67	0.2424	33	0.5	46	0.381	21	0.4	50	0.6364	55	0.5278	72	0.5147	68
neutral	chrXIV	15312103	0.353	0.3435	A	G	0.823	0.47	0.177	0.51	G	0.177	113	0.1406	64	0.3083	120	0.2762	105	0.2	75	0.4151	106	0.5333	45	0.4874	119	0.4032	124	0.6048	124	0.5204	98
neutral	chrXIV	15396526	0.353	0.3919	C	T	0.7846	0.4316	0.2154	0.5684	T	0.2154	130	0.2673	101	0.2515	167	0.2564	117	0.2879	66	0.3838	99	0.4314	51	0.5966	119	0.64	125	0.375	144	0.5684	95
neutral	chrXV	536815	0.3528	0.4657	A	G	0.3579	0.7107	0.6421	0.2893	A	0.3579	95	0.5	62	0.5345	116	0.4434	106	0.4118	68	0.4815	81	0.7547	53	0.7238	105	0.6397	136	0.6637	113	0.7107	121
neutral	chrXV	1655760	0.3528	0.439	G	A	0.3846	0.7374	0.6154	0.2626	G	0.3846	130	0.4222	90	0.4011	177	0.4175	103	0.4272	103	0.5323	124	0.6842	57	0.5714	112	0.5969	129	0.614	114	0.7374	99
neutral	chrXV	1909882	0.3533	0.3233	A	C	0.5	0.8533	0.5	0.1467	A	0.5	114	0.5714	98	0.6783	115	0.5096	104	0.5062	81	0.7108	83	0.6897	58	0.8511	94	0.955	111	0.6861	137	0.8533	75
neutral	chrXV	2167661	0.3531	0.196	A	C	0.6275	0.9806	0.3725	0.0194	A	0.6275	51	0.4419	43	0.6893	103	0.6533	75	0.5833	36	0.68	75	0.6667	39	0.9375	64	0.9756	82	0.9223	103	0.9806	103
neutral	chrXV	2395315	0.3532	0.4363	T	C	0.3871	0.7403	0.6129	0.2597	T	0.3871	93	0.3788	66	0.3274	113	0.2872	94	0.3662	71	0.5684	95	0.6818	44	0.8539	89	0.9	110	0.569	116	0.7403	77
neutral	chrXV	2745193	0.353	0.2781	C	G	0.5455	0.8984	0.4545	0.1016	C	0.5455	121	0.3235	68	0.5862	145	0.5089	112	0.4943	87	0.7037	81	0.8235	51	0.9099	111	0.9848	132	0.8692	130	0.8984	128
neutral	chrXV	2862543	0.3529	0.265	G	T	0.5586	0.9115	0.4414	0.0885	G	0.5586	111	0.5833	108	0.5641	117	0.7347	98	0.6197	71	0.74	100	0.8571	70	0.9643	84	0.928	125	0.8942	104	0.9115	113
neutral	chrXV	3421766	0.3533	0.3618	A	G	0.4615	0.8148	0.5385	0.1852	A	0.4615	78	0.4237	59	0.3664	131	0.5165	91	0.4231	78	0.6275	102	0.7234	47	0.7257	113	0.6538	104	0.7895	95	0.8148	81
neutral	chrXV	3975234	0.3528	0.2323	T	G	0.5913	0.9441	0.4087	0.0559	T	0.5913	115	0.5102	98	0.4815	189	0.6324	136	0.6966	89	0.8095	126	0.9615	52	0.9071	140	0.9784	139	0.8819	144	0.9441	143
neutral	chrXV	4090914	0.3534	0.3316	G	A	0.8451	0.4917	0.1549	0.5083	A	0.1549	71	0.1148	61	0.2	115	0.2308	104	0.1324	68	0.2524	103	0.2571	35	0.5534	103	0.4118	119	0.3021	96	0.5083	120
neutral	chrXV	5251840	0.3533	0.2359	T	C	0.5874	0.9407	0.4126	0.0593	T	0.5874	143	0.4783	92	0.6989	176	0.52	125	0.7037	108	0.876	129	0.9286	70	0.8868	106	0.9548	155	0.9055	127	0.9407	135
neutral	chrXV	5928348	0.3534	0.235	A	G	0.9417	0.5882	0.0583	0.4118	G	0.0583	120	0.2283	92	0.1692	130	0.1597	119	0.1667	90	0.1758	91	0.3448	58	0.4918	122	0.6637	113	0.3482	112	0.4118	102
neutral	chrXV	7186180	0.3528	0.2384	A	C	0.5852	0.938	0.4148	0.062	A	0.5852	135	0.4217	83	0.6229	175	0.7197	132	0.6136	88	0.819	116	0.9344	61	0.8491	106	0.8805	159	0.8639	147	0.938	129
neutral	chrXV	9231682	0.3531	0.4638	C	T	0.7128	0.3596	0.2872	0.6404	T	0.2872	94	0.2778	54	0.3814	118	0.2658	79	0.0566	53	0.5342	73	0.575	40	0.7083	96	0.5341	88	0.8103	116	0.6404	114
neutral	chrXV	10321316	0.3532	0.2668	A	C	0.5566	0.9098	0.4434	0.0902	A	0.5566	106	0.52	100	0.4832	149	0.5517	116	0.6632	95	0.8593	135	0.9091	44	0.8936	94	0.8815	135	1	117	0.9098	133
neutral	chrXV	12043993	0.3534	0.4387	G	C	0.7295	0.3761	0.2705	0.6068	C	0.2705	122	0.2033	123	0.2327	159	0.2759	145	0.292	113	0.3471	121	0.4875	80	0.4737	133	0.5935	123	0.6754	114	0.6174	115
neutral	chrXV	12345511	0.353	0.2765	G	A	0.9	0.547	0.1	0.453	A	0.1	90	0.069	87	0.1478	115	0.2333	90	0.1268	71	0.2045	88	0.2895	38	0.3077	104	0.3514	111	0.5161	93	0.453	117
neutral	chrXV	14274589	0.3534	0.3295	G	T	0.4938	0.8472	0.5062	0.1528	G	0.4938	81	0.2632	57	0.3946	147	0.4074	108	0.5362	69	0.6667	72	0.8571	56	0.9604	101	0.902	102	0.9091	121	0.8472	144
neutral	chrXV	14527429	0.3534	0.4308	T	A	0.3925	0.7459	0.6075	0.2541	T	0.3925	107	0.35	100	0.5739	176	0.3837	86	0.3333	93	0.5304	115	0.5429	70	0.7607	117	0.7115	104	0.7545	110	0.7459	122
neutral	chrXV	16378838	0.3534	0.2836	G	C	0.5397	0.8931	0.4603	0.1069	G	0.5397	63	0.64	75	0.5833	120	0.5814	86	0.4894	47	0.7027	74	0.7273	33	0.8115	122	0.8889	135	0.8585	106	0.8931	159
neutral	chrXVI	440315	0.3529	0.3545	T	C	0.8219	0.469	0.1781	0.531	C	0.1781	146	0.101	99	0.1323	189	0.1716	134	0.1754	114	0.375	104	0.3333	54	0.625	128	0.5841	113	0.6893	103	0.531	113
neutral	chrXVI	1192813	0.3534	0.3925	G	A	0.7765	0.4231	0.2235	0.5615	A	0.2235	85	0.1429	77	0.2179	156	0.2596	104	0.2951	61	0.2386	88	0.5333	45	0.3933	89	0.5769	104	0.5802	131	0.5703	128
neutral	chrXVI	2140089	0.3534	0.286	T	C	0.5373	0.8908	0.4627	0.1092	T	0.5373	67	0.6111	54	0.5957	94	0.4881	84	0.6618	68	0.8367	98	0.8667	45	0.8738	103	0.9126	103	0.8655	119	0.8908	119
neutral	chrXVI	2554932	0.3534	0.2697	G	T	0.907	0.5536	0.093	0.4464	T	0.093	86	0.1856	97	0.1395	129	0.2018	109	0.4098	61	0.3265	98	0.66	50	0.4955	111	0.5269	93	0.4722	108	0.4464	112
neutral	chrXVI	2819859	0.3529	0.3764	G	A	0.7375	0.3846	0.1375	0.6154	A	0.1571	70	0.1556	90	0.1863	102	0.1495	107	0.1791	67	0.2778	72	0.5128	39	0.5591	93	0.5093	108	0.4074	108	0.6154	91
neutral	chrXVI	3475035	0.3529	0.2378	C	A	0.9386	0.5857	0.0614	0.4143	A	0.0614	114	0.2143	98	0.1504	133	0.0667	90	0.1869	107	0.3566	129	0.5	84	0.4531	128	0.5192	156	0.3932	117	0.4143	140
neutral	chrXVI	4521410	0.3531	0.4965	T	G	0.3269	0.68	0.6731	0.32	T	0.3269	104	0.2667	90	0.3876	129	0.2909	110	0.3235	68	0.3939	99	0.6167	60	0.6875	112	0.8125	128	0.541	122	0.68	100
neutral	chrXVI	5643522	0.3531	0.4382	T	C	0.7383	0.3852	0.2617	0.6148	C	0.2617	107	0.3387	62	0.3481	135	0.3048	105	0.3966	58	0.4176	91	0.6111	36	0.7308	104	0.6791	134	0.5224	134	0.6148	122
neutral	chrXVI	6823037	0.3528	0.4993	C	T	0.3243	0.6771	0.6757	0.3229	C	0.3243	111	0.3377	77	0.2741	135	0.2718	103	0.1609	87	0.3226	93	0.5435	46	0.4865	111	0.4915	118	0.687	131	0.6771	96
neutral	chrXVI	7244380	0.3528	0.2438	A	T	0.5798	0.9326	0.4202	0.0674	A	0.5798	119	0.4118	102	0.7403	154	0.5873	126	0.7377	122	0.6917	120	0.8378	74	0.8571	105	0.9493	138	0.8818	110	0.9326	89
neutral	chrXVI	8217253	0.3534	0.2198	T	A	0.6034	0.9569	0.3966	0.0431	T	0.6034	116	0.4146	123	0.5676	148	0.6794	131	0.5806	93	0.7374	99	0.8649	74	0.9431	123	0.8852	122	0.9744	117	0.9569	116
neutral	chrXVI	9942356	0.3529	0.4902	G	A	0.6863	0.3333	0.3137	0.6667	A	0.3137	102	0.4125	80	0.3851	174	0.4362	94	0.377	61	0.4957	115	0.6304	46	0.5804	112	0.5891	129	0.5487	113	0.6667	153
neutral	chrXVI	10044466	0.3534	0.432	G	T	0.7447	0.3913	0.2553	0.6087	T	0.2553	94	0.3924	79	0.3377	77	0.4524	84	0.3099	71	0.5062	81	0.3415	41	0.2368	76	0.5192	104	0.2632	57	0.6087	69
neutral	chrXVI	12977639	0.3534	0.4483	T	G	0.7284	0.375	0.2716	0.625	G	0.2716	81	0.2	95	0.3116	138	0.2105	114	0.25	92	0.4632	95	0.5283	53	0.5455	77	0.5736	129	0.6449	107	0.625	80
neutral	chrXVI	15823164	0.353	0.3908	C	T	0.4327	0.7857	0.5673	0.2143	C	0.4327	104	0.4255	94	0.5394	165	0.541	122	0.36	75	0.6304	92	0.9565	69	0.8468	111	0.856	125	0.9083	109	0.7857	112
neutral	chrXVI	16292557	0.3529	0.4389	T	C	0.7375	0.3846	0.2625	0.6154	C	0.2625	80	0.4844	64	0.4595	74	0.4078	103	0.3396	53	0.75	60	0.7097	31	0.8824	85	0.8	90	0.8052	77	0.6154	65
neutral	chrXVI	16356979	0.3533	0.4553	C	T	0.7213	0.3681	0.2787	0.6319	T	0.2787	122	0.3043	92	0.3986	138	0.2913	127	0.4359	78	0.4896	96	0.6552	58	0.6423	123	0.6752	157	0.5638	149	0.6319	144
neutral	chrXVI	17621515	0.3529	0.3065	T	C	0.8571	0.5043	0.1429	0.4701	C	0.1429	91	0.1702	47	0.2545	110	0.2619	84	0.1915	47	0.1884	69	0.3721	43	0.3649	74	0.2376	101	0.3861	101	0.4825	114
neutral	chrXVI	18037144	0.3529	0.2941	T	G	0.5294	0.8824	0.4706	0.1176	T	0.5294	51	0.525	40	0.6379	58	0.6349	63	0.5152	33	0.8085	47	0.75	20	0.8364	55	0.9412	51	0.9333	60	0.8824	68
neutral	chrXVI	18360445	0.3533	0.3288	T	G	0.4945	0.8478	0.5055	0.1522	T	0.4945	91	0.7164	67	0.5565	115	0.6471	119	0.6053	76	0.7176	85	0.85	40	0.7722	79	0.7679	112	0.7111	90	0.8478	92
neutral	chrXVII	653511	0.3528	0.3451	G	A	0.8313	0.4786	0.1687	0.5214	A	0.1687	83	0.1538	78	0.1964	112	0.1136	88	0.1549	71	0.2754	69	0.5882	51	0.2766	94	0.3654	104	0.5	102	0.5214	140
neutral	chrXVII	1003207	0.3532	0.2535	A	C	0.9231	0.5699	0.0769	0.4301	C	0.0769	91	0.1562	64	0.1443	97	0.2941	68	0.2821	78	0.4824	85	0.3778	45	0.6064	94	0.5614	114	0.6122	98	0.4301	93
neutral	chrXVII	1298783	0.3529	0.3235	G	A	0.8529	0.5	0.1471	0.5	A	0.1471	102	0.1698	53	0.2	100	0.0909	99	0.0577	52	0.1757	74	0.1915	47	0.2603	73	0.3529	102	0.2727	110	0.5	108
neutral	chrXVII	1356565	0.3528	0.2887	A	C	0.5349	0.8876	0.4651	0.1124	A	0.5349	86	0.5135	74	0.4754	122	0.2826	92	0.3827	81	0.6795	78	0.7358	53	0.7887	71	0.7946	112	0.7714	105	0.8876	89
neutral	chrXVII	2063443	0.3529	0.3652	G	T	0.8112	0.4583	0.1888	0.5417	T	0.1888	143	0.1311	122	0.186	129	0.1584	101	0.2991	117	0.371	124	0.5106	94	0.3223	121	0.5682	132	0.6757	111	0.5417	120
neutral	chrXVII	2846060	0.353	0.4498	G	A	0.7157	0.3626	0.2843	0.6154	A	0.2843	102	0.1972	71	0.2417	120	0.3253	83	0.2683	82	0.4194	93	0.3019	53	0.7519	129	0.437	119	0.5882	119	0.6292	89
neutral	chrXVII	3099284	0.353	0.4741	T	C	0.7024	0.3494	0.2976	0.6506	C	0.2976	84	0.3973	73	0.4681	94	0.4026	77	0.3065	62	0.831	71	0.6923	52	0.6702	94	0.6022	93	0.7778	90	0.6506	83
neutral	chrXVII	3560122	0.353	0.2649	A	G	0.5433	0.8963	0.4409	0.0889	A	0.552	125	0.5826	115	0.5723	173	0.5728	103	0.6477	88	0.6718	131	0.8636	66	0.9493	138	0.9189	148	0.9375	128	0.9098	133
neutral	chrXVII	5032688	0.3534	0.31	C	T	0.8667	0.5133	0.1333	0.4867	T	0.1333	105	0.1731	52	0.1343	134	0.1983	116	0.0375	80	0.3226	93	0.3509	57	0.5843	89	0.3945	109	0.3364	107	0.4867	113
neutral	chrXVII	5089652	0.3533	0.3517	C	T	0.825	0.4717	0.175	0.5283	T	0.175	80	0.0625	96	0.2394	71	0.1591	88	0.15	80	0.557	79	0.5294	34	0.5867	75	0.5672	67	0.663	92	0.5283	53
neutral	chrXVII	5498504	0.3532	0.345	C	A	0.4679	0.8211	0.5321	0.1579	C	0.4679	109	0.5859	99	0.5245	143	0.6466	116	0.5244	82	0.56	100	0.6094	64	0.6413	92	0.7209	129	0.6636	110	0.8387	93
neutral	chrXVII	5663032	0.353	0.4358	G	A	0.3878	0.7407	0.6122	0.2593	G	0.3878	98	0.3306	121	0.36	150	0.3835	133	0.3611	72	0.4865	111	0.7971	69	0.5821	134	0.7143	161	0.7385	130	0.7407	135
neutral	chrXVII	5876700	0.3529	0.2781	A	C	0.5455	0.8983	0.4545	0.1017	A	0.5455	88	0.5747	87	0.7708	96	0.6211	95	0.6393	61	0.8049	82	0.8958	48	0.9359	78	0.9286	84	0.9079	76	0.8983	59
neutral	chrXVII	6758871	0.3529	0.4795	G	A	0.3441	0.697	0.6559	0.303	G	0.3441	93	0.3429	105	0.2384	151	0.3818	110	0.3733	75	0.6017	118	0.6538	52	0.7358	106	0.5414	133	0.6316	133	0.697	132
neutral	chrXVII	8552330	0.3534	0.2921	A	G	0.5312	0.8846	0.4688	0.1154	A	0.5312	128	0.5647	85	0.5339	118	0.6466	116	0.5441	68	0.7978	89	0.8889	54	0.899	99	0.7931	116	0.8319	113	0.8846	130
neutral	chrXVII	17439642	0.3531	0.3415	T	G	0.4819	0.8351	0.5181	0.1649	T	0.4819	83	0.3919	74	0.5213	94	0.3867	75	0.4848	66	0.7105	76	0.4595	37	0.66	100	0.6316	95	0.6404	89	0.8351	97
neutral	chrXVII	18350642	0.3534	0.4075	C	T	0.7692	0.4158	0.2308	0.5842	T	0.2308	104	0.3279	61	0.3333	111	0.3645	107	0.3281	64	0.2692	78	0.2222	54	0.2992	127	0.3276	116	0.2451	102	0.5842	101
neutral	chrXVII	19584285	0.353	0.3339	C	T	0.8426	0.4896	0.1574	0.5104	T	0.1574	108	0.16	75	0.3853	109	0.0787	89	0.3	80	0.39	100	0.5094	53	0.3483	89	0.4123	114	0.5463	108	0.5104	96
neutral	chrXVIII	1155250	0.3532	0.4809	G	A	0.6957	0.3425	0.3043	0.6575	A	0.3043	92	0.2838	74	0.2982	114	0.3605	86	0.2754	69	0.5119	84	0.619	42	0.6667	90	0.5938	96	0.7527	93	0.6575	73
neutral	chrXVIII	1812084	0.353	0.2851	G	C	0.8804	0.5275	0.1196	0.4505	C	0.1196	92	0.1471	68	0.1875	128	0.2245	98	0.0423	71	0.1667	84	0.2909	55	0.2083	96	0.425	120	0.3826	115	0.4607	89
neutral	chrXVIII	3369222	0.3529	0.4902	T	G	0.6863	0.3333	0.3137	0.6667	G	0.3137	102	0.4091	88	0.1985	136	0.3511	94	0.2875	80	0.5	92	0.66	50	0.5455	99	0.6828	145	0.5688	109	0.6667	120
neutral	chrXVIII	8312286	0.3534	0.3538	G	A	0.8229	0.4696	0.1771	0.5304	A	0.1771	96	0.2179	78	0.3194	144	0.33	100	0.3721	86	0.3494	83	0.3659	41	0.4696	115	0.4804	102	0.4621	132	0.5304	115
neutral	chrXVIII	8783881	0.3528	0.3316	A	G	0.4921	0.8448	0.5079	0.1552	A	0.4921	126	0.4105	95	0.5842	190	0.6308	130	0.4632	95	0.6667	132	0.569	58	0.6349	126	0.7394	142	0.7698	126	0.8448	174
neutral	chrXVIII	10519004	0.3529	0.4722	T	C	0.7042	0.3514	0.2958	0.6486	C	0.2958	71	0.1034	58	0.2785	79	0.2586	58	0.1636	55	0.5091	55	0.6042	48	0.6533	75	0.5	76	0.7241	87	0.6486	74
neutral	chrXVIII	10637052	0.3533	0.3433	G	T	0.8333	0.48	0.1667	0.52	T	0.1667	90	0.0845	71	0.2277	101	0.3217	115	0.1875	80	0.5926	81	0.54	50	0.4694	98	0.6881	109	0.4483	116	0.52	100
neutral	chrXVIII	11903726	0.3534	0.3843	G	A	0.7925	0.439	0.2075	0.561	A	0.2075	106	0.2432	111	0.219	105	0.2812	96	0.2667	75	0.6333	90	0.549	51	0.5545	101	0.6869	99	0.6514	109	0.561	82
neutral	chrXVIII	12084811	0.3534	0.3085	C	T	0.4194	0.7727	0.4624	0.1545	C	0.4756	82	0.5075	67	0.4848	99	0.5364	110	0.5938	64	0.7524	105	0.8235	34	0.8804	92	0.729	107	0.713	115	0.8333	102
neutral	chrXVIII	12267722	0.3531	0.2966	T	G	0.88	0.5269	0.12	0.4731	G	0.12	75	0.0471	85	0.2151	93	0.2062	97	0.0862	58	0.3049	82	0.5714	35	0.5263	95	0.3684	95	0.5046	109	0.4731	93
neutral	chrXVIII	12852781	0.3529	0.3629	G	A	0.8136	0.4607	0.1864	0.5393	A	0.1864	118	0.1333	60	0.1596	94	0.2277	101	0.2022	89	0.4954	109	0.4507	71	0.4579	107	0.4622	119	0.4454	119	0.5393	89
neutral	chrXVIII	13403711	0.3534	0.496	C	A	0.3273	0.6807	0.6727	0.3193	C	0.3273	110	0.3684	76	0.3208	159	0.3504	117	0.378	82	0.5385	104	0.7826	46	0.6923	117	0.6831	142	0.7037	162	0.6807	119
neutral	chrXVIII	13463749	0.3532	0.4266	G	A	0.3968	0.75	0.6032	0.25	G	0.3968	63	0.3111	45	0.5429	70	0.3443	61	0.2727	33	0.7222	72	0.619	42	0.6316	76	0.686	86	0.6406	64	0.75	60
neutral	chrXVIII	14428932	0.3531	0.3689	G	C	0.4545	0.8077	0.5455	0.1923	G	0.4545	88	0.1975	81	0.2878	139	0.3085	94	0.3226	62	0.7228	101	0.5405	37	0.9239	92	0.6947	95	0.934	106	0.8077	130
neutral	chrXVIII	15348795	0.3528	0.3854	A	G	0.4382	0.791	0.5618	0.209	A	0.4382	89	0.2807	57	0.4731	93	0.3871	93	0.3529	68	0.6912	68	0.55	40	0.7791	86	0.8812	101	0.8839	112	0.791	67
neutral	chrXVIII	15766096	0.3529	0.2698	C	A	0.9067	0.5537	0.0933	0.4463	A	0.0933	75	0.1525	59	0.2241	116	0.1889	90	0.0909	55	0.2143	70	0.3871	31	0.6395	86	0.5079	126	0.4673	107	0.4463	121
neutral	chrXX	967309	0.3531	0.3814	A	G	0.7951	0.442	0.2049	0.558	G	0.2049	122	0.0278	72	0.298	151	0.2895	114	0.1748	103	0.6279	86	0.7119	59	0.6587	126	0.7143	119	0.6894	132	0.558	138
neutral	chrXX	1466987	0.3532	0.4988	C	G	0.3246	0.6778	0.6754	0.3222	C	0.3246	114	0.4697	66	0.4244	172	0.2778	126	0.4878	82	0.6923	78	0.6667	45	0.7683	82	0.9174	109	0.8716	109	0.6778	90
neutral	chrXX	2570572	0.3529	0.2505	T	G	0.573	0.9259	0.427	0.0741	T	0.573	89	0.3765	85	0.5431	116	0.5421	107	0.7042	71	0.7654	81	0.9038	52	0.8851	87	1	100	1	100	0.9259	108
neutral	chrXX	3343729	0.3533	0.438	T	C	0.7386	0.3853	0.2614	0.6147	C	0.2614	88	0.4035	57	0.3116	138	0.2909	110	0.4079	76	0.6027	73	0.5192	52	0.6262	107	0.5926	108	0.5969	129	0.6147	109
neutral	chrXX	6479860	0.3533	0.4673	A	C	0.7018	0.3485	0.2982	0.6364	C	0.2982	114	0.2529	87	0.517	147	0.3628	113	0.4286	77	0.4128	109	0.4286	77	0.4587	109	0.65	120	0.6016	123	0.6462	130
neutral	chrXX	6860423	0.353	0.3411	C	T	0.8354	0.4825	0.1646	0.5175	T	0.1646	79	0.0577	52	0.1163	129	0.2072	111	0.3043	46	0.1625	80	0.1739	46	0.5053	95	0.5351	114	0.4261	115	0.5175	114
neutral	chrXX	8481155	0.3528	0.4574	C	G	0.7049	0.3521	0.2951	0.6197	G	0.2951	122	0.1505	93	0.4052	153	0.4759	145	0.3902	82	0.5566	106	0.5342	73	0.7632	152	0.7622	143	0.5482	166	0.6377	138
neutral	chrXX	8840153	0.3529	0.415	T	C	0.4086	0.7615	0.5914	0.2385	T	0.4086	93	0.4828	87	0.6047	129	0.3211	109	0.4242	66	0.4065	123	0.6957	46	0.5526	114	0.7559	127	0.7315	108	0.7615	109
neutral	chrXX	9020950	0.3529	0.499	A	T	0.3245	0.6774	0.6755	0.3226	A	0.3245	151	0.2925	106	0.4286	175	0.3525	139	0.4239	92	0.7143	112	0.6154	78	0.7025	121	0.6691	136	0.6574	108	0.6774	124
neutral	chrXX	9422260	0.3528	0.2795	G	A	0.8969	0.5441	0.1031	0.4559	A	0.1031	97	0.0882	68	0.1782	101	0.2385	109	0.0784	51	0.4	65	0.5556	27	0.5676	74	0.337	92	0.5541	74	0.4559	68
neutral	chrXX	12406479	0.3529	0.2581	C	T	0.5146	0.8675	0.4078	0.1084	C	0.5579	95	0.5672	67	0.5566	106	0.6706	85	0.5072	69	0.6716	67	0.6364	44	0.6449	107	0.7197	132	0.6768	99	0.8889	81
neutral	chrXX	12781228	0.3531	0.3922	G	A	0.4312	0.7843	0.5688	0.2157	G	0.4312	109	0.514	107	0.5385	143	0.5566	106	0.4318	88	0.3953	86	0.4074	54	0.5895	95	0.4463	121	0.5385	130	0.7843	102
neutral	chrXX	12882432	0.353	0.392	T	G	0.4194	0.7724	0.5565	0.2276	T	0.4298	121	0.4947	95	0.3741	147	0.486	107	0.5679	81	0.5739	115	0.5714	56	0.7143	119	0.5786	140	0.5932	118	0.7724	123
neutral	chrXX	12977386	0.3531	0.4848	T	A	0.6918	0.3387	0.3082	0.6613	A	0.3082	146	0.3514	111	0.2081	173	0.4104	134	0.4747	99	0.495	101	0.6154	52	0.6589	129	0.7396	169	0.7075	147	0.6613	124
neutral	chrXX	13332807	0.3532	0.4834	C	G	0.6932	0.34	0.3068	0.66	G	0.3068	88	0.3933	89	0.5143	140	0.4712	104	0.3636	77	0.593	86	0.5161	62	0.5464	97	0.74	100	0.4923	130	0.66	100
neutral	chrXX	14017133	0.3528	0.4304	C	A	0.746	0.3933	0.254	0.6067	A	0.254	126	0.2078	77	0.3759	141	0.3469	98	0.3333	81	0.4731	93	0.5745	47	0.4321	81	0.4505	111	0.4297	128	0.6067	89
neutral	chrXX	14164400	0.3528	0.3453	A	G	0.4783	0.8311	0.5217	0.1689	A	0.4783	138	0.2871	101	0.5769	182	0.5396	139	0.5055	91	0.7323	127	0.7846	65	0.748	127	0.8961	154	0.7239	134	0.8311	148
neutral	chrXX	14813748	0.3529	0.2941	G	A	0.5294	0.8824	0.4706	0.1176	G	0.5294	136	0.6486	74	0.5735	136	0.6321	106	0.5952	84	0.75	96	0.8163	49	0.8068	88	0.8658	149	0.8522	115	0.8824	102
neutral	chrXX	15425972	0.3532	0.3195	T	A	0.5039	0.8571	0.4961	0.1429	T	0.5039	127	0.3855	83	0.419	105	0.4508	122	0.6234	77	0.7292	96	0.7108	83	0.8061	98	0.8652	89	0.9381	113	0.8571	63
neutral	chrXX	16260549	0.3528	0.3935	G	T	0.4301	0.7829	0.5699	0.2171	G	0.4301	93	0.475	80	0.5379	132	0.6577	111	0.5366	82	0.7711	83	0.6129	62	0.6132	106	0.7611	113	0.8	120	0.7829	129
neutral	chrXX	17362484	0.3533	0.2726	T	A	0.5507	0.904	0.4493	0.096	T	0.5507	69	0.5072	69	0.5528	123	0.519	79	0.614	57	0.6857	70	0.7949	39	0.8295	88	0.9099	111	0.9043	115	0.904	125
neutral	chrXX	19441981	0.3532	0.2272	C	T	0.5962	0.9494	0.4038	0.0506	C	0.5962	104	0.5395	76	0.5882	119	0.4538	130	0.6768	99	0.6729	107	0.8824	51	0.699	103	0.8333	120	0.8353	85	0.9494	79
neutral	chrXX	19787058	0.353	0.3038	C	T	0.5106	0.8636	0.4894	0.1182	C	0.5106	94	0.5667	90	0.5688	109	0.6439	132	0.593	86	0.8365	104	0.9583	48	0.916	119	0.9051	137	0.8983	118	0.8796	108
neutral	chrXXI	1780379	0.3529	0.3284	G	T	0.4951	0.848	0.5049	0.152	G	0.4951	103	0.4615	65	0.5473	148	0.5741	108	0.4795	73	0.6667	120	0.7619	42	0.8182	121	0.812	133	0.7565	115	0.848	125
neutral	chrXXI	2525608	0.3531	0.296	G	T	0.8806	0.5275	0.1194	0.4725	T	0.1194	67	0.0702	57	0.0899	89	0.1013	79	0.0435	46	0.2222	72	0.3871	31	0.403	67	0.4875	80	0.5393	89	0.4725	91
neutral	chrXXI	2763118	0.3534	0.3219	C	T	0.8387	0.4853	0.129	0.5147	T	0.1333	120	0.1143	140	0.1213	239	0.0765	170	0.1553	103	0.1294	85	0.3056	72	0.4225	71	0.2642	106	0.3375	80	0.5147	68
neutral	chrXXI	3004268	0.3532	0.2105	T	G	0.6129	0.9661	0.3871	0.0339	T	0.6129	93	0.5062	81	0.4915	118	0.5714	112	0.7429	70	0.7738	84	0.8667	45	0.8229	96	0.8058	139	0.819	116	0.9661	118
neutral	chrXXI	3078883	0.3529	0.3235	G	A	0.5	0.8529	0.5	0.1471	G	0.5	68	0.3333	45	0.5652	69	0.5	52	0.6111	36	0.726	73	0.9487	39	0.8632	95	0.802	101	0.9333	105	0.8529	102
neutral	chrXXI	3240075	0.3529	0.3525	T	A	0.4711	0.8239	0.5289	0.1761	T	0.4711	121	0.3933	89	0.3396	159	0.5342	146	0.4333	90	0.6923	117	0.6667	57	0.7879	132	0.7817	142	0.746	126	0.8239	142
neutral	chrXXI	3529340	0.3533	0.2767	G	T	0.5467	0.9	0.4533	0.1	G	0.5467	75	0.5577	52	0.4304	79	0.5246	61	0.6833	60	0.625	72	0.8182	44	0.8444	90	0.8462	104	0.7745	102	0.9	90
neutral	chrXXI	4913579	0.3529	0.4564	T	A	0.71	0.3571	0.27	0.6429	A	0.2755	98	0.3571	84	0.3386	127	0.3441	93	0.3068	88	0.4205	88	0.6316	38	0.4369	103	0.4286	112	0.4951	103	0.6429	84
neutral	chrXXI	6856941	0.3534	0.3327	G	T	0.4906	0.844	0.5094	0.156	G	0.4906	106	0.7333	90	0.4717	159	0.6379	116	0.6618	68	0.7909	110	0.8679	53	0.8727	110	0.8658	149	0.9412	136	0.844	141
neutral	chrXXI	7237290	0.3533	0.3611	A	G	0.4623	0.8155	0.5377	0.1845	A	0.4623	106	0.5913	115	0.5263	133	0.7157	102	0.6953	128	0.6923	104	0.7949	78	0.9038	104	0.6495	97	0.7525	101	0.8155	103
neutral	chrXXI	9863793	0.353	0.2809	A	T	0.5426	0.8957	0.4574	0.1043	A	0.5426	129	0.5238	105	0.5941	170	0.488	125	0.5233	86	0.8298	94	0.9623	53	0.9798	99	0.9764	127	0.925	120	0.8957	115
neutral	chrXXI	11267687	0.3534	0.4049	T	C	0.7717	0.4184	0.2283	0.5816	C	0.2283	92	0.3409	88	0.3333	138	0.4906	106	0.3729	59	0.2027	74	0.5116	43	0.8105	95	0.7154	123	0.6857	105	0.5816	98
neutral	chrXXI	11487077	0.3529	0.3069	T	C	0.8696	0.5167	0.1304	0.4833	C	0.1304	92	0.0988	81	0.1458	96	0.1818	110	0.1957	46	0.3243	74	0.425	40	0.4356	101	0.4082	98	0.5217	115	0.4833	120
neutral	chrXXI	11824093	0.3531	0.4988	T	G	0.6778	0.3247	0.3222	0.6753	G	0.3222	90	0.3537	82	0.4175	103	0.2188	96	0.4557	79	0.5106	94	0.3953	43	0.4808	104	0.5111	90	0.619	84	0.6753	77
neutral	chrXXI	12230305	0.3529	0.232	A	G	0.5915	0.9444	0.4085	0.0556	A	0.5915	71	0.5476	84	0.7033	91	0.6757	111	0.45	60	0.7976	84	0.8936	47	0.9674	92	0.9677	93	0.9204	113	0.9444	90
neutral	chrXXI	12426293	0.3533	0.4067	G	A	0.4167	0.77	0.5833	0.23	G	0.4167	96	0.4066	91	0.4286	133	0.4234	111	0.4375	64	0.5825	103	0.8889	54	0.7778	117	0.8878	98	0.8374	123	0.77	100
neutral	chrXXI	13362478	0.3529	0.3431	A	G	0.4804	0.8333	0.5196	0.1667	A	0.4804	102	0.4533	75	0.3621	116	0.3364	110	0.4634	82	0.6705	88	0.7292	48	0.8587	92	0.8148	108	0.8033	122	0.8333	114
neutral	chrXXI	13473477	0.3532	0.4416	A	G	0.3818	0.735	0.6182	0.265	A	0.3818	110	0.4898	98	0.4651	129	0.4608	102	0.375	72	0.5895	95	0.5833	48	0.6481	108	0.8851	148	0.5586	111	0.735	117
neutral	chrXXI	13846785	0.3533	0.3484	C	A	0.8283	0.475	0.1717	0.525	A	0.1717	99	0.1169	77	0.0932	118	0.1286	70	0.2319	69	0.3878	98	0.5849	53	0.5943	106	0.67	100	0.4815	108	0.525	120
neutral	chrXXI	14350027	0.3531	0.4057	C	G	0.4177	0.7708	0.5823	0.2292	C	0.4177	79	0.2063	63	0.2551	98	0.2816	103	0.4375	64	0.6437	87	0.8261	46	0.7955	88	0.7273	110	0.7857	98	0.7708	96
neutral	chrXXI	15864005	0.3534	0.4572	A	G	0.7195	0.3661	0.2805	0.6339	G	0.2805	82	0.2267	75	0.2929	140	0.433	97	0.1538	78	0.4054	74	0.5854	41	0.4505	91	0.5909	110	0.7327	101	0.6339	112
neutral	chrXXI	15964242	0.3528	0.3474	T	C	0.8289	0.4762	0.1711	0.5238	C	0.1711	76	0.2462	65	0.1957	92	0.4176	91	0.2658	79	0.2429	70	0.6471	34	0.2476	105	0.4815	108	0.5194	129	0.5238	126

## Sheet: Fig. 4
Source data underlying Fig. 4. Cline center and cline width estimates (in meters) for the 50 selected, neutral, and loDiff SNPs. The values for each SNP are the medians across 10 replicate cline modeling runs.
snpCategory	snp	center	width
selected	1	1080.55	172.121
selected	2	1070.63	119.742
selected	3	1070.97	130.573
selected	4	1065.62	128.066
selected	5	1068.26	106.001
selected	6	1065.52	80.205
selected	7	1071.1	138.422
selected	8	1079.13	129.524
selected	9	1075.15	225.143
selected	10	1070.85	76.31
selected	11	1070.72	207.64
selected	12	1065.97	139.663
selected	13	1067.98	111.52
selected	14	1096.87	307.242
selected	15	1068.02	117.79
selected	16	1067.15	276.075
selected	17	1065.94	148.829
selected	18	1070.17	87.121
selected	19	1067.04	124.826
selected	20	1090.18	128.442
selected	21	1094.27	156.899
selected	22	1073.68	265.303
selected	23	1071.36	115.288
selected	24	1071.68	101.849
selected	25	1078.52	163.462
selected	26	1060.18	134.159
selected	27	1034.55	112.906
selected	28	1059.46	114.13
selected	29	1065.51	92.8305
selected	30	1061.65	173.144
selected	31	1065.72	67.893
selected	32	1080.6	125.15
selected	33	1082.97	124.175
selected	34	1072.51	90.5505
selected	35	1079.74	136.49
selected	36	1079.21	237.832
selected	37	1066.33	147.155
selected	38	1089.46	143.039
selected	39	1080.37	127.512
selected	40	1069.22	93.017
selected	41	1067.69	77.6715
selected	42	1101.19	229.736
selected	43	1060.03	136.324
selected	44	1068.93	132.667
selected	45	1072.67	114.2
selected	46	1050.6	115.498
selected	47	1075.81	108.049
selected	48	1083.35	125.339
selected	49	1075.47	143.767
selected	50	1082.68	126.876
neutral	1	1019.87	1150.73
neutral	2	1022.33	539.807
neutral	3	1063.68	676.853
neutral	4	1063.89	923.546
neutral	5	1018.21	476.344
neutral	6	1080.12	201.989
neutral	7	1244.67	1330.72
neutral	8	1080.19	150.183
neutral	9	1050.69	192.466
neutral	10	1054.54	377.042
neutral	11	1031.54	469.64
neutral	12	1164.37	984.059
neutral	13	1079.48	1609.5
neutral	14	1091.35	232.059
neutral	15	1079.59	220.94
neutral	16	1081.15	155.636
neutral	17	1086.97	243.666
neutral	18	1057.58	550.462
neutral	19	1026.46	245.674
neutral	20	1071.49	105.428
neutral	21	1062.15	55.9325
neutral	22	1076.05	167.893
neutral	23	1084.6	239.03
neutral	24	1070.88	208.565
neutral	25	1037.27	136.836
neutral	26	1063.37	171.085
neutral	27	1100.44	262.999
neutral	28	1053.33	142.186
neutral	29	1017.71	341.279
neutral	30	1084.99	113.873
neutral	31	1012.35	332.911
neutral	32	1071.44	254.499
neutral	33	1130.56	151.071
neutral	34	1044.22	161.877
neutral	35	1037.1	483.237
neutral	36	1073.76	610.707
neutral	37	953.096	792.516
neutral	38	1089.08	525.553
neutral	39	1300.71	2701.11
neutral	40	1191.57	996.908
neutral	41	1047.42	187.252
neutral	42	1052.23	164.032
neutral	43	1039.38	144.27
neutral	44	1138.5	187.178
neutral	45	1150.98	375.541
neutral	46	1046.34	346.805
neutral	47	1003.33	1056.67
neutral	48	1129.77	932.804
neutral	49	1088.1	109.161
neutral	50	1167.53	636.005
loDiff	1	1289.19	2073.33
loDiff	2	1043.05	365.556
loDiff	3	1378.52	2845.99
loDiff	4	1022.82	352.916
loDiff	5	1237.3	400.692
loDiff	6	1055.95	432.168
loDiff	7	1180.74	962.571
loDiff	8	1051.33	230.378
loDiff	9	979.713	1456.77
loDiff	10	1218.82	1035.97
loDiff	11	1205.52	2016.49
loDiff	12	1105.4	187.661
loDiff	13	1003.55	514.921
loDiff	14	1004.63	567.715
loDiff	15	1266.97	2572.18
loDiff	16	896.58	4384.54
loDiff	17	859.447	3985.73
loDiff	18	-458.027	20766.3
loDiff	19	1325.07	1070.98
loDiff	20	912.674	1725.5
loDiff	21	1268.82	930.497
loDiff	22	1251.07	4618.22
loDiff	23	1338.34	1220.86
loDiff	24	819.452	4667.43
loDiff	25	1054.47	1836.24
loDiff	26	1061.59	401.856
loDiff	27	1047.29	930.635
loDiff	28	1059.46	191.981
loDiff	29	1386.97	5229.05
loDiff	30	1131.56	542.419
loDiff	31	1111.71	796.024
loDiff	32	1159.47	3777.71
loDiff	33	1057.93	262.446
loDiff	34	1034.51	721.247
loDiff	35	1060.33	182.913
loDiff	36	1043.33	308.679
loDiff	37	1060.41	287.788
loDiff	38	1237.12	1092.45
loDiff	39	1109.52	2536.6
loDiff	40	941.739	5471.97
loDiff	41	1059.8	428.106
loDiff	42	974.725	344.844
loDiff	43	1144.74	798.283
loDiff	44	1516.49	5321.84
loDiff	45	1234.09	1177.32
loDiff	46	368.015	3977.76
loDiff	47	1041.1	639.907
loDiff	48	1303.15	1551.9
loDiff	49	1655.45	4816.53
loDiff	50	431.345	7919.78

## Sheet: Fig. 7
Source data underlying Fig. 7. Presented are the frequencies of the stream allele at 49,677 SNPs qualifying as highly lake-stream population-distinctive in the standard marsh sample (M1), and at the same site during a major flood (M1_duringFlood) and approximately one year later (M1_oneYearLater). Each SNP is a separate row. Column D gives the stream allele frequencies observed at the lake site c…
M1	M1_duringFlood	M1_oneYearLater	L2
0.272727	0.103093	0.212644	0
0.157143	0.0517241	0.0451128	0
0.121693	0.0568182	0.0754717	0.0196078
0.156069	0.0618557	0.0486111	0.0190476
0.172414	0.019802	0.0679612	0.0333333
0.170455	0.020202	0.0660377	0.032967
0.103704	0.043956	0.130769	0
0.0566038	0.140351	0.016129	0.0263158
0.172131	0.138889	0.0707965	0.111111
0.142857	0.119403	0.0683761	0.126761
0.279412	0.1875	0.156863	0.0980392
0.285714	0.19403	0.169811	0.08
0.107143	0.0655738	0.088	0.0886076
0.0833333	0.0983607	0	0
0.0655738	0.0519481	0.02	0
0.183486	0.177215	0.136054	0
0.320755	0.233333	0.208791	0.181818
0.25	0.0823529	0.0551724	0.0659341
0.363636	0.298851	0.148936	0.097561
0.0882353	0.0655738	0.0454545	0.0382166
0.0724638	0.0689655	0.0215827	0.0314465
0.0679612	0.0689655	0.0217391	0.0310559
0.0676329	0.0608696	0.0215827	0.03125
0.183824	0.0747664	0.122642	0.0689655
0.1875	0.0694444	0.152381	0.029703
0.107843	0.0694444	0.0660377	0.0555556
0.158879	0.0493827	0.0666667	0.0441176
0.12766	0.0487805	0.056338	0.0518519
0.183486	0	0.0543478	0
0.158333	0.027027	0.027027	0.0263158
0.149254	0.1375	0.118644	0.0877193
0.177419	0.0843373	0.0852713	0.104651
0.11236	0.150943	0.0352941	0.0987654
0.222222	0.148649	0.123711	0.0422535
0.232394	0.151163	0.128713	0.0729167
0.186992	0.152941	0.0909091	0.0714286
0.331288	0.117021	0.184874	0.115789
0.227723	0.12931	0.0434783	0.0862069
0.181102	0.102041	0.0487805	0.0606061
0.16129	0.128571	0.0900901	0.0277778
0.264706	0.191781	0.153846	0.0833333
0.232704	0.26087	0.0254237	0.043956
0.210526	0.151515	0.119403	0.0833333
0.27381	0.140625	0.108434	0.0526316
0.330827	0.153153	0.154639	0.0957447
0.183333	0.0819672	0.0403226	0
0.127778	0.0978261	0.046875	0.0375
0.293233	0.193878	0.195122	0.0921053
0.149123	0.0853659	0.0902256	0.0422535
0.157895	0.0963855	0.0808824	0.0416667
0.0609756	0.107143	0.0816327	0
0.134454	0.211268	0.126316	0.0588235
0.149123	0.225352	0.132653	0.0561798
0.165354	0.183908	0.0555556	0.103896
0.136364	0.166667	0.141509	0.131579
0.17094	0.139535	0.0253165	0.0860215
0.305556	0.254545	0.175	0.04
0.16	0.145455	0.202703	0.0985915
0.290323	0.150538	0.0916031	0.106667
0.162162	0.0897436	0.148148	0.0361446
0.169643	0.0897436	0.1375	0.0487805
0.171171	0.101266	0.156627	0.0568182
0.174825	0.0615385	0.129496	0.038961
0.212598	0.0843373	0.114754	0.142857
0.220472	0.0853659	0.115702	0.145161
0.104	0.115385	0.135417	0.0618557
0.104	0.091954	0.0786517	0.0648148
0.133858	0.106383	0.0776699	0.05
0.138211	0.105263	0.0679612	0.0510204
0.147651	0.0632911	0.130841	0.115385
0.169355	0.09375	0.119565	0.0697674
0.166667	0.123077	0.0978261	0.0689655
0.15	0.0746269	0.0632911	0.0752688
0.153846	0.0769231	0.0632911	0.0736842
0.179487	0.0948276	0.0933333	0.109244
0.177083	0.0840336	0.089172	0.0769231
0.140127	0.112676	0.0909091	0.0689655
0.147651	0.126582	0.096	0.0769231
0.227941	0.10989	0.0827586	0.0649351
0.193548	0.0918367	0.133333	0
0.116883	0.105263	0.125	0.0833333
0.175	0.16129	0.119048	0.0526316
0.128205	0.116667	0.0963855	0.0377358
0.155844	0.133333	0.0843373	0.0357143
0.123457	0.116667	0.0823529	0.0363636
0.129412	0.105263	0.0833333	0.0545455
0.141176	0.12069	0.0952381	0.037037
0.293413	0.0645161	0.0666667	0.0606061
0.314516	0.0933333	0.159664	0.0597015
0.190751	0.101124	0.128655	0.0666667
0.166667	0.112903	0.0869565	0.05
0.166667	0.056338	0.0615385	0.0470588
0.205882	0.141176	0.089172	0.0357143
0.177778	0.037037	0.0826446	0.020202
0.265823	0.0631579	0.0662252	0.0375
0.267974	0.0638298	0.0718954	0.0506329
0.271605	0.119048	0.103896	0.0458716
0.15942	0.0617284	0.0728477	0.0598291
0.229167	0.0892857	0.0967742	0.114035
0.213873	0.0520833	0.112069	0.0689655
0.215	0.114035	0.0540541	0.0901639
0.219697	0.0384615	0.0775194	0.0232558
0.214765	0.0361446	0.0629921	0.0842105
0.202614	0.0481928	0.0681818	0.0978261
0.155844	0.0694444	0.0298507	0
0.191176	0.0526316	0.0940171	0.0186916
0.282258	0.103448	0.0915493	0
0.261905	0.1	0.0962963	0
0.174825	0.0941176	0.0650407	0.0853659
0.186567	0.0357143	0.135338	0.0510204
0.184	0.05	0.0992908	0.0487805
0.19685	0.05	0.107595	0.0674157
0.237762	0.12	0.0991736	0.0833333
0.228346	0.243243	0.131148	0.112676
0.341317	0.104167	0.233577	0.0736842
0.316456	0.11828	0.241135	0.0537634
0.290123	0.0625	0.180451	0
0.27439	0.166667	0.118519	0.0632911
0.212121	0.180556	0.152381	0.0833333
0.259542	0.191781	0.108333	0.0675676
0.207865	0.0909091	0.136691	0.0377358
0.227273	0.0759494	0.105263	0.0384615
0.234286	0.0843373	0.1	0.04
0.333333	0.0505051	0.0714286	0.0588235
0.292857	0.0352941	0.0827068	0.0824742
0.192053	0.232558	0.109091	0.0978261
0.267717	0.164706	0.145631	0.0352941
0.266667	0.192771	0.136364	0.0813953
0.246753	0.173469	0.151786	0.0879121
0.190476	0.0980392	0.120968	0.0540541
0.258824	0.164835	0.0985915	0.0659341
0.208861	0.129032	0.207207	0.0190476
0.255172	0.153846	0.116667	0.0729167
0.233333	0.145161	0.118644	0.05
0.309211	0.197368	0.115942	0.113402
0.203704	0.206522	0.233333	0.0857143
0.150327	0.226804	0.173913	0.0568182
0.113475	0.0694444	0.108911	0.0222222
0.214286	0.178571	0.136	0.0898876
0.251429	0.204819	0.121739	0.0921053
0.176471	0.0526316	0.10084	0.0705882
0.16129	0.0229885	0.096	0.0803571
0.196078	0	0.131737	0.025641
0.241573	0.0808081	0.141026	0.0409836
0.247863	0.0769231	0.119048	0.101695
0.18239	0.152941	0.105263	0.0547945
0.184211	0.17284	0.0887097	0.056338
0.179012	0.127907	0.131387	0.0340909
0.207547	0.104762	0.089172	0.0660377
0.182353	0.0704225	0.10687	0.084507
0.283019	0.103093	0.0782609	0.0384615
0.183333	0.0638298	0.156463	0.056338
0.153846	0.106667	0.198276	0.0307692
0.136646	0.1375	0.198675	0.0421053
0.159509	0.173333	0.150327	0.0487805
0.169231	0.0857143	0.159722	0.0657895
0.165414	0.102941	0.167883	0.0649351
0.168	0.0757576	0.183206	0.0540541
0.194444	0.0740741	0.214286	0.0806452
0.179245	0.0740741	0.209091	0.0793651
0.261261	0.197183	0.165217	0.0714286
0.167742	0.0672269	0.122807	0.0740741
0.223077	0.0434783	0.109091	0.0972222
0.222222	0.0306122	0.128205	0.112676
0.110429	0.0721649	0.0833333	0.0361446
0.167665	0.0510204	0.105263	0.0543478
0.25	0.121951	0.0991736	0.0945946
0.25	0.121951	0.105691	0.0933333
0.269565	0.0933333	0.0983607	0.0519481
0.215385	0.252874	0.123711	0.047619
0.18797	0.164557	0.076087	0.0645161
0.189394	0.178082	0.060241	0.0752688
0.207692	0.174603	0.0813953	0.0659341
0.228814	0.271186	0.142857	0.154762
0.246479	0.232143	0.14876	0.112245
0.21831	0.12	0.137681	0.0714286
0.195312	0.127907	0.133333	0.0666667
0.196581	0.09375	0.1	0.111111
0.327044	0.239437	0.2	0.0705882
0.16129	0.223404	0.16	0.105882
0.290698	0.176471	0.18018	0.125
0.139344	0.101449	0.118644	0.1
0.213836	0.0769231	0.121622	0.100917
0.164384	0.0183486	0.0859375	0.0487805
0.258929	0.145833	0.139073	0.119048
0.146789	0.0350877	0.11828	0.0769231
0.190789	0.0322581	0.0677966	0.0232558
0.177966	0.1	0.05	0
0.236111	0.137931	0.112903	0.134831
0.185185	0.102564	0.0942029	0.05
0.224638	0.150685	0.121795	0.12766
0.22293	0.0895522	0.0964912	0.109756
0.190141	0.0952381	0.0610687	0
0.201149	0.0588235	0.108844	0.0721649
0.217949	0.0897436	0.0727273	0.0375
0.16129	0.0595238	0.0546448	0.0444444
0.168831	0.0526316	0.0744681	0.0632911
0.269565	0.108108	0.0714286	0.12987
0.258621	0.0759494	0.101852	0.0641026
0.180451	0.117647	0.0857143	0.0273973
0.209677	0.0985915	0.0789474	0.097561
0.208955	0.0952381	0.0901639	0.0813953
0.215385	0.16092	0.0927835	0.0821918
0.166667	0.103448	0.1	0.0235294
0.219697	0.183486	0.198582	0.0833333
0.206897	0.148148	0.120482	0.05
0.191617	0.105263	0.0660377	0.0629921
0.193333	0.040404	0.0964912	0
0.22	0.0380952	0.0775862	0
0.15942	0	0.029703	0.0720721
0.176471	0	0.045045	0.0761905
0.183673	0.0322581	0.036036	0.08
0.168367	0.0485437	0.0692308	0.0353982
0.21875	0	0.0865385	0.0481928
0.166667	0.0210526	0.0423729	0.0229885
0.15493	0.0352941	0.0560748	0.021978
0.143885	0.0361446	0.0660377	0.0326087
0.222222	0.0634921	0.118182	0.0684932
0.232	0.101449	0.146552	0.0405405
0.230159	0.12	0.125	0.0246914
0.163265	0.103896	0.132812	0
0.184783	0.0465116	0.0909091	0.0689655
0.156627	0.0294118	0.0647482	0.0519481
0.153285	0	0.0298507	0.0735294
0.124088	0	0.0759494	0.0632911
0.132653	0.109589	0.0566038	0.0645161
0.27027	0.0952381	0.112903	0.057971
0.123188	0.0361446	0.0215054	0.0405405
0.207407	0.0821918	0.07	0.0338983
0.311321	0.188889	0.186275	0.0842105
0.163636	0.0588235	0.177419	0.0983607
0.151724	0.0229885	0.155738	0.0731707
0.146667	0	0.150376	0.0714286
0.183432	0.0654206	0.0882353	0.0941176
0.194969	0.0178571	0.121795	0.0175439
0.157534	0.0337079	0.144231	0.0588235
0.155844	0.0470588	0.152941	0.042735
0.164384	0.0454545	0.1375	0.0431034
0.180952	0.0985915	0.197368	0.0294118
0.278689	0.2	0.106195	0.0645161
0.371795	0.164557	0.188406	0.0526316
0.385135	0.133333	0.174603	0.0379747
0.324841	0.146341	0.164062	0.0512821
0.320755	0.156627	0.170543	0.0632911
0.194631	0.0989011	0.210938	0.0909091
0.194631	0.104167	0.2	0.0909091
0.134715	0.0495868	0.123967	0.0645161
0.166667	0.0373134	0.0608108	0.0629921
0.186047	0.0803571	0.0970149	0.0652174
0.229008	0.0289855	0.114583	0.0655738
0.214286	0.0606061	0.106383	0.0645161
0.201439	0.0597015	0.113402	0.0666667
0.227273	0.0555556	0.0618557	0.0588235
0.172185	0	0.0707071	0.0357143
0.158371	0.096	0.115044	0.0272727
0.190265	0.0826446	0.116071	0.0277778
0.211538	0.109375	0.109589	0.0291262
0.217687	0.029703	0.101852	0.0606061
0.218045	0.0454545	0.09375	0.0379747
0.224806	0	0.1	0.0636364
0.205882	0.0277778	0.126866	0.0243902
0.142857	0.0215054	0.11236	0.0636364
0.131034	0.0232558	0.111111	0.037037
0.168831	0.0379747	0.126437	0.037037
0.176471	0.116667	0.116071	0.0535714
0.125	0.131148	0.1	0.06
0.244275	0.0843373	0.133333	0.0348837
0.204918	0.0416667	0.125	0.0704225
0.159292	0.0571429	0.116505	0.0615385
0.214953	0.0441176	0.0901639	0.0892857
0.163743	0.0380952	0.146341	0.0283019
0.222222	0.0454545	0.107143	0.031746
0.157025	0.028169	0.0917431	0.0582524
0.148148	0.0384615	0.09375	0.15493
0.141935	0.08	0.0909091	0.112903
0.207547	0.0229885	0.132231	0.0384615
0.161616	0.0253165	0.140187	0.0506329
0.184874	0	0.0909091	0.0892857
0.156627	0.0283019	0.0752688	0.0894309
0.162338	0.0306122	0.125	0.116667
0.141104	0.0695652	0.0965517	0.0743802
0.198276	0	0.0363636	0.039604
0.167665	0.0491803	0.131783	0.0333333
0.166667	0.0352941	0.08	0.0703125
0.179641	0.0618557	0.104	0.0461538
0.141104	0.0275229	0.0875912	0.0437956
0.126582	0.045045	0.0888889	0.0757576
0.168067	0	0.104478	0.0869565
0.147651	0.017094	0.131579	0.0846154
0.164384	0	0.0965517	0.0725806
0.154472	0.0777778	0.0725806	0.0985915
0.149123	0.0277778	0.113475	0.0694444
0.22807	0.0288462	0.0855263	0.0961538
0.202532	0.0631579	0.0694444	0.0967742
0.183099	0.0618557	0.0672269	0.103896
0.161538	0.0392157	0.0887097	0.1
0.212435	0.0210526	0.0984848	0.0833333
0.226027	0.05	0.0909091	0.0769231
0.219858	0.0416667	0.0967742	0.0714286
0.16	0.0196078	0.0693069	0.0676692
0.235669	0.0396825	0.092437	0.0408163
0.251572	0.0540541	0.0852713	0.0566038
0.207547	0.0505051	0.162162	0.03125
0.130435	0.0666667	0.0900901	0.0169492
0.278571	0.0917431	0.1	0.0659341
0.1125	0.0614035	0.0814815	0.0833333
0.17033	0.038835	0.0615385	0.0852713
0.181818	0.0291262	0.0740741	0.0916031
0.183246	0.0471698	0.0735294	0.104839
0.185792	0.0392157	0.0873016	0.119266
0.178344	0.0505051	0.0791367	0.0964912
0.15942	0.0666667	0.0740741	0.105769
0.150376	0.0617284	0.0677966	0.115385
0.12037	0.0361446	0.047619	0.121951
0.0634921	0.0555556	0.1	0.0729167
0.164286	0.0515464	0.0714286	0.114035
0.115702	0.04	0.0480769	0.05
0.129032	0.0618557	0.0561798	0.0588235
0.210938	0.0380952	0.114035	0.0989011
0.221311	0.0309278	0.13913	0.127907
0.192308	0.04	0.0615385	0.0681818
0.179012	0.0520833	0.09375	0.059322
0.14966	0.0449438	0.102564	0.0535714
0.144654	0.0638298	0.0983607	0.045045
0.159664	0.0588235	0.156522	0.1125
0.15	0.0757576	0.147826	0.134146
0.184874	0.101695	0.134454	0.126582
0.196721	0.0967742	0.14876	0.128205
0.206612	0.125	0.168067	0.123457
0.2	0.116667	0.162602	0.0963855
0.165217	0.0277778	0.106557	0.108911
0.154472	0.0617284	0.0588235	0.0769231
0.154472	0.0609756	0.0654206	0.0775862
0.142857	0.0574713	0.059322	0.0606061
0.201183	0.0744681	0.0964912	0.10084
0.188679	0.0869565	0.0719424	0.0882353
0.174194	0.0747664	0.115702	0.0892857
0.235772	0.064	0.118519	0.092437
0.141732	0.0434783	0.0576923	0.0612245
0.151515	0.075	0.106796	0.0808081
0.230263	0.0722892	0.08	0.115789
0.14876	0.0337079	0.0736842	0.05
0.123894	0.025	0.0537634	0.0487805
0.25	0.0483871	0.104167	0.0821918
0.113636	0.0724638	0.123711	0.0333333
0.202532	0.0416667	0.102362	0.0714286
0.107914	0.0512821	0.0540541	0.0789474
0.120301	0.0697674	0.0431034	0.105263
0.188312	0.0759494	0.112069	0.0705882
0.198675	0.0769231	0.114035	0.0617284
0.110236	0.0597015	0.0462963	0.104651
0.165049	0.0327869	0.111111	0.0689655
0.160839	0.0515464	0.0869565	0.0493827
0.221557	0.0927835	0.0931677	0.0860215
0.283019	0.119565	0.0965517	0.141414
0.166667	0.025	0.0683761	0.0952381
0.197531	0	0.116883	0.0987654
0.207317	0	0.12	0.0759494
0.211111	0.0632911	0.0379747	0.123288
0.175325	0.0884956	0.102564	0.0578512
0.16129	0.0833333	0.0888889	0.129032
0.188312	0.0731707	0.11194	0.148936
0.231788	0.104651	0.115702	0.11215
0.24	0.0930233	0.0884956	0.123711
0.232558	0.101266	0.185185	0.131579
0.235772	0.106667	0.15	0.102564
0.229167	0.168675	0.126316	0.0551181
0.237113	0.1875	0.135135	0.0551181
0.118919	0.156863	0.120805	0.108696
0.176471	0.046729	0.0808081	0.0652174
0.12782	0.0697674	0.0967742	0.047619
0.176471	0.120482	0.118182	0.0638298
0.177966	0.0952381	0.0549451	0.0769231
0.210084	0.113924	0.0638298	0.0943396
0.183673	0.127451	0.132231	0.0961538
0.217105	0.0714286	0.0846154	0.0869565
0.229299	0.0648148	0.106195	0.0808081
0.237037	0.103448	0.06	0.075
0.291971	0.0989011	0.0550459	0.0930233
0.261261	0.0821918	0.0521739	0.0704225
0.22314	0.0933333	0.048	0.121622
0.152	0.0666667	0.132653	0.109589
0.235294	0.12766	0.117117	0.0894309
0.273381	0.057971	0.10101	0.0958904
0.303704	0.057971	0.105263	0.0945946
0.205128	0.078125	0.15493	0.128571
0.162162	0.045977	0.109375	0.0660377
0.166667	0.109375	0.12844	0.102564
0.28777	0.192308	0.153153	0.129032
0.207317	0.0430108	0.129771	0.0693069
0.172414	0.103093	0.102564	0.0727273
0.230769	0.131868	0.208333	0.142857
0.208333	0.133333	0.0729167	0.11236
0.226316	0.160714	0.167832	0.116071
0.174825	0.138298	0.127517	0.0625
0.187879	0.0333333	0.105263	0.0538462
0.225352	0.05	0.0366972	0
0.15508	0.0576923	0.030303	0
0.219653	0	0.0779221	0.10989
0.218978	0	0.0517241	0.0684932
0.166667	0.0632911	0.0596026	0.0909091
0.159236	0.0238095	0.0392157	0.0309278
0.154696	0.0481928	0.0606061	0.0921053
0.18125	0.0689655	0.034188	0.125
0.144654	0	0.0454545	0.0697674
0.158824	0.0215054	0.0434783	0.106383
0.139241	0	0.037037	0.08
0.134146	0	0.03125	0.0934579
0.133758	0	0.0510204	0.0884956
0.1625	0.0235294	0.07	0.0727273
0.132075	0.0519481	0.0792079	0
0.127273	0.0309278	0.0827068	0.0384615
0.125	0.0571429	0.0573248	0.0574713
0.152941	0.0674157	0.0764331	0.0769231
0.147059	0.0634921	0.0725806	0.119403
0.183099	0.05	0.157407	0.079646
0.208333	0.0582524	0.0530303	0.08
0.12	0.0721649	0.0610687	0
0.140741	0.0555556	0.153226	0.153846
0.134021	0.0243902	0.0879121	0.0285714
0.122137	0.0416667	0.059322	0.0612245
0.225434	0.0740741	0.0550459	0.0642202
0.160584	0.0675676	0.0747664	0.0550459
0.145455	0.0246914	0.122807	0.0634921
0.232558	0.0694444	0.150538	0.0606061
0.228916	0.0740741	0.0990099	0.0289855
0.2	0.025	0.111111	0
0.205479	0.03125	0.133333	0.0545455
0.160839	0.0352941	0.133333	0.0740741
0.161972	0.0243902	0.134454	0.060241
0.184	0	0.184397	0.105263
0.162162	0.0208333	0.139785	0.10101
0.230769	0.0441176	0.141304	0.0897436
0.2	0.0694444	0.117117	0.0574713
0.211864	0.0833333	0.101852	0.0595238
0.25	0.0875	0.122222	0.0352941
0.130137	0.0666667	0.0758621	0.0714286
0.14375	0.084507	0.119403	0.036036
0.149068	0.0833333	0.116279	0.0363636
0.293651	0.0344828	0.103175	0.0377358
0.174194	0	0.0769231	0.0612245
0.144654	0.0319149	0.0305344	0.0319149
0.219512	0.0625	0.166667	0.0508475
0.196581	0.130435	0.116279	0.0588235
0.104167	0.0983607	0.0365854	0.0588235
0.16129	0.0309278	0.0155039	0.0392157
0.196891	0.0873786	0.0886076	0.0508475
0.22963	0	0.0416667	0.0493827
0.209302	0.0645161	0.130081	0.040404
0.212598	0.0333333	0.0952381	0.04
0.233645	0.157143	0.198347	0.115385
0.198276	0.0724638	0.0344828	0.0588235
0.133758	0.0238095	0.0431034	0
0.100592	0.0865385	0.0614035	0.0736842
0.166667	0.0555556	0.0729167	0.031746
0.209581	0.0243902	0.0666667	0.126214
0.178082	0.0943396	0.0307692	0.0379747
0.135417	0.105263	0.047619	0.0319149
0.136842	0.0779221	0.0434783	0.0217391
0.131579	0.0568182	0.0779221	0.0408163
0.158333	0.04	0.0454545	0.0438596
0.135338	0.0348837	0.0753425	0.047619
0.202797	0.076087	0.0972222	0.0449438
0.174242	0.0606061	0.0821918	0.0512821
0.153005	0.145833	0.227642	0.0816327
0.139785	0.136842	0.224	0.0918367
0.123288	0.0952381	0.0761905	0.04
0.100629	0.091954	0.079646	0.0280374
0.131034	0.115385	0.102564	0.0631579
0.129032	0.0963855	0.097561	0.0660377
0.179641	0.0222222	0.0676692	0.0350877
0.155405	0.0519481	0.0614035	0.0458716
0.1625	0.0714286	0.0487805	0.0594059
0.191489	0.0704225	0.046729	0
0.203822	0.025974	0.0697674	0.0408163
0.222973	0.0263158	0.0601504	0.0609756
0.22449	0.038961	0.0763359	0.0731707
0.347826	0.0909091	0.103448	0.115385
0.275	0.046875	0.0694444	0.0634921
0.212121	0.0322581	0.0612245	0.0681818
0.211382	0.0526316	0.0638298	0.0833333
0.336842	0.057971	0.140845	0.03125
0.237624	0.0543478	0.0851064	0.025
0.217391	0.0625	0	0.116279
0.194444	0.0606061	0.0720721	0.0595238
0.108108	0.0689655	0.048	0.0588235
0.175676	0.04	0.13253	0.0714286
0.123711	0	0.0406504	0.0714286
0.184783	0.0307692	0.070922	0.0759494
0.202128	0.0555556	0.0757576	0.0519481
0.214286	0.0416667	0.0930233	0.0526316
0.22	0.0512821	0.0909091	0.0506329
0.236364	0.0375	0.0851064	0.0266667
0.211382	0.0348837	0.088	0.028169
0.212389	0.0348837	0.088	0.0410959
0.167939	0.0265487	0.0289855	0.0357143
0.175182	0.0212766	0.0294118	0.05
0.182482	0.0412371	0.0291262	0.0617284
0.167883	0.0215054	0.0294118	0.0657895
0.226804	0.0657895	0	0.112903
0.2	0.0641026	0.0273973	0.0882353
0.155556	0	0.0714286	0.0634921
0.150538	0	0.0816327	0.0666667
0.166667	0	0.0873786	0.0714286
0.167883	0.0461538	0.0655738	0.04
0.0930233	0.0555556	0.109091	0.0571429
0.129032	0	0.0506329	0.139535
0.0955882	0	0	0.0576923
0.0962963	0	0	0.0471698
0.0916031	0.0246914	0	0.0306122
0.097561	0.0243902	0	0.0392157
0.128571	0.0240964	0.0550459	0.0319149
0.134752	0.0493827	0.0652174	0.020202
0.101449	0.05	0.0430108	0.020202
0.102941	0.0540541	0.039604	0.019802
0.149254	0.0617284	0.0190476	0
0.145038	0.0526316	0.0280374	0
0.125984	0.0675676	0.038835	0
0.125	0.0408163	0.0322581	0.0561798
0.121622	0.0416667	0.034188	0.0470588
0.255034	0.0454545	0.0163934	0.10989
0.25625	0.032967	0.0232558	0.108696
0.278912	0.032967	0.0229008	0.0898876
0.277027	0.032967	0.025	0.0989011
0.117284	0.0243902	0.0633803	0
0.115854	0.047619	0.0733333	0.0217391
0.254237	0.0789474	0.0615385	0.037037
0.236842	0.0810811	0.0882353	0.037037
0.260163	0.05	0.0895522	0.0408163
0.297297	0.0666667	0.122807	0.0344828
0.318966	0.0545455	0.153846	0.0681818
0.306931	0.0784314	0.0727273	0.0384615
0.300971	0.0769231	0.0733945	0.0384615
0.285714	0.0754717	0.0446429	0
0.330435	0.0701754	0.0336134	0.031746
0.4	0.09375	0.102804	0.0724638
0.140845	0.0833333	0.0642202	0.0675676
0.195122	0.0526316	0.0789474	0.0714286
0.226562	0.115942	0.0722892	0.0615385
0.252033	0.117647	0.0493827	0.0769231
0.214286	0.0461538	0.0957447	0.0535714
0.285714	0.0422535	0.1	0.047619
0.243697	0.0833333	0.0816327	0
0.205357	0.0588235	0.0454545	0.057971
0.173077	0.06	0.0423729	0
0.171429	0.0384615	0.0267857	0
0.177083	0.0363636	0.03	0
0.151261	0	0.0258621	0.0526316
0.212766	0.0285714	0.0517241	0.112903
0.205357	0	0.0512821	0.030303
0.135338	0.0361446	0.0555556	0
0.20155	0.078125	0.0446429	0.0263158
0.206107	0.0769231	0.042735	0.025641
0.227642	0.0263158	0.0442478	0.0506329
0.23622	0.0266667	0.0434783	0.0632911
0.230769	0.0597015	0	0.0804598
0.226087	0.057971	0.0166667	0.0795455
0.205882	0.0740741	0.0238095	0.0747664
0.18543	0.0595238	0.0535714	0.0490196
0.187919	0.0740741	0.0701754	0.06
0.165517	0.0625	0.0707965	0.0510204
0.188312	0.0632911	0.0695652	0.0505051
0.203704	0.037037	0.0991736	0.0686275
0.17284	0.0277778	0.0756303	0.0638298
0.210227	0.0243902	0.0695652	0.09
0.136364	0.0792079	0.0451128	0.0761905
0.161491	0.0952381	0.0684932	0.0762712
0.15894	0.0754717	0.10989	0.0560748
0.14966	0.0841121	0.107143	0.045045
0.190141	0.0434783	0.0736842	0.0190476
0.177419	0.0326087	0.0752688	0.019802
0.196581	0.0333333	0.0674157	0
0.141892	0.0918367	0	0.0891089
0.141667	0.0515464	0.0693069	0.0462963
0.131148	0.0526316	0.0693069	0.0555556
0.133333	0.0531915	0.0693069	0.0380952
0.16	0.0595238	0.0957447	0.047619
0.232877	0.0444444	0.0227273	0.0291262
0.188811	0.029703	0.0784314	0.039604
0.180556	0.0425532	0.0686275	0.0309278
0.173333	0.0686275	0.0824742	0.0442478
0.161074	0.0485437	0.0673077	0.0540541
0.185714	0.0746269	0.0529801	0.06
0.241935	0.171429	0.12	0.0394737
0.230769	0.139241	0.0896552	0.025974
0.137255	0.0505051	0.0638298	0
0.143791	0.0490196	0.0492958	0.0173913
0.154362	0.0566038	0.0551724	0.0172414
0.193182	0.0353982	0.0535714	0.056
0.210191	0.0508475	0.06875	0.0677966
0.2	0.0540541	0.0700637	0.059322
0.216783	0.0408163	0.0642857	0.0679612
0.2	0.0543478	0.0588235	0.0412371
0.223022	0.0561798	0.0454545	0.0212766
0.213592	0.0326087	0.0940171	0.1
0.171233	0.0449438	0.056	0.0930233
0.186667	0.0215054	0.0357143	0.114583
0.162338	0.0215054	0.027027	0.105769
0.17037	0.0266667	0.0697674	0.107527
0.2	0.0285714	0.0769231	0.108108
0.16	0.0543478	0.0888889	0.0245902
0.171053	0.0405405	0.0569106	0.0434783
0.190184	0.0240964	0.0659341	0.0306122
0.248175	0	0.144737	0.038961
0.286822	0	0.16129	0.0597015
0.282258	0	0.189655	0.0454545
0.282828	0.030303	0.111111	0.153846
0.273585	0.0289855	0.147368	0.144737
0.288462	0.031746	0.141176	0.164384
0.179856	0	0.0638298	0.057971
0.171429	0.0285714	0.0568182	0.0779221
0.176056	0	0.0574713	0.0632911
0.180556	0	0.0588235	0.0666667
0.11194	0	0.0601504	0.102564
0.171642	0.0224719	0.049505	0.0275229
0.152174	0.02	0.0409836	0.0425532
0.147436	0.0267857	0.0681818	0.0543478
0.0921986	0.0357143	0.038835	0.0188679
0.194444	0.0243902	0.0631579	0.0353982
0.241379	0	0.0641026	0.0549451
0.138686	0.0322581	0.112782	0.0224719
0.265957	0.0491803	0.0747664	0
0.230769	0.0461538	0.0581395	0.0757576
0.242424	0.0714286	0.0543478	0.056338
0.203593	0.0679612	0.0633803	0.0373832
0.186813	0.0677966	0.0816327	0.020202
0.170984	0.0701754	0.0805369	0
0.166667	0.0366972	0.0970149	0.0206186
0.338028	0.06	0.171875	0.0545455
0.347826	0.0980392	0.203125	0.0892857
0.347222	0.0769231	0.171875	0.0689655
0.364865	0.06	0.169492	0.0333333
0.35443	0.0566038	0.16129	0.0327869
0.293478	0.03125	0.0813953	0.0285714
0.298246	0.0277778	0.0784314	0.0470588
0.25	0.0779221	0.0458015	0
0.225	0.0806452	0.0666667	0
0.190476	0.0487805	0.106796	0.0425532
0.208955	0.0465116	0.0956522	0.0326087
0.2	0.0673077	0	0
0.191489	0.0444444	0.0535714	0
0.165644	0.0674157	0.0693069	0.0377358
0.154362	0.0449438	0.0340909	0.0340909
0.197183	0.0853659	0.0731707	0.0941176
0.1875	0.0617284	0.0731707	0.114943
0.183333	0.0273973	0.0515464	0.0408163
0.191304	0	0.05	0.101695
0.123894	0	0.0508475	0.08
0.128205	0.0666667	0.0630631	0.0857143
0.105691	0	0.0917431	0.0533333
0.143939	0.0224719	0.0826446	0.0617284
0.152672	0.0263158	0.0825688	0.0810811
0.261261	0	0.109589	0.1
0.362069	0.0714286	0.101124	0.140625
0.256098	0.03125	0.0583333	0.0853659
0.16129	0.0173913	0.0229008	0.0652174
0.157895	0.0176991	0.0307692	0.0543478
0.165517	0.019802	0.0406504	0.0882353
0.142857	0.0526316	0.0387597	0.0666667
0.131034	0.0642202	0.057554	0.0686275
0.174825	0.0808081	0.0603448	0.0752688
0.188811	0.0588235	0.0683761	0.0744681
0.170543	0.0721649	0.0727273	0.0851064
0.205882	0.0379747	0.0980392	0.0784314
0.246269	0.0365854	0.0909091	0.0733945
0.25	0.0481928	0.0851064	0.0810811
0.255319	0.0333333	0.07	0.0775862
0.238411	0.032967	0.0666667	0.0666667
0.235669	0.0224719	0.0789474	0.0325203
0.242038	0.0196078	0.0518519	0.0325203
0.185185	0.105263	0.037037	0.0285714
0.203008	0.111111	0.0462963	0.0380952
0.198529	0.0958904	0.0625	0.0377358
0.187919	0.0434783	0.059322	0.046729
0.170732	0.0833333	0.092437	0.0434783
0.24031	0.0724638	0.0824742	0.0375
0.244604	0.0555556	0.0957447	0.0375
0.29661	0.0394737	0.0897436	0.0641026
0.280374	0.0394737	0.0810811	0.0657895
0.287037	0.028169	0.078125	0.05
0.245283	0.0327869	0.0689655	0
0.175182	0.0657895	0.0869565	0.0631579
0.179104	0.0657895	0.0909091	0.0769231
0.186667	0.0547945	0.0322581	0.0744681
0.258929	0.08	0.0506329	0.0606061
0.225	0	0.102941	0.04
0.175676	0	0.0816327	0.0208333
0.166667	0	0.0947368	0.0449438
0.174497	0	0.103093	0.032967
0.148649	0	0.0594059	0.021978
0.155405	0	0.0686275	0.021978
0.275591	0.0294118	0.1	0.101449
0.189781	0.0298507	0.0588235	0.0240964
0.162162	0.0808081	0.0970149	0.0490196
0.107914	0.0588235	0.0725806	0.0762712
0.118519	0.07	0.0731707	0.0775862
0.113208	0.0526316	0.0863309	0.056
0.270968	0.0729167	0.0833333	0.0686275
0.25	0.0804598	0.0686275	0.0784314
0.275862	0.108434	0.0707071	0.0990099
0.270833	0.107143	0.0808081	0.0891089
0.30137	0.0952381	0.0808081	0.0891089
0.284314	0.0746269	0.0714286	0.0555556
0.291262	0.0634921	0.0588235	0.0571429
0.278351	0.0701754	0.0625	0.0588235
0.278351	0.0545455	0.0655738	0.031746
0.348837	0.0943396	0.0666667	0.1
0.348315	0.109091	0.09375	0.113208
0.210526	0.0422535	0.0752688	0.0491803
0.23913	0.025974	0.0990991	0.0277778
0.198582	0.038961	0.0849057	0.0238095
0.210884	0.0405405	0.0679612	0
0.294574	0.0298507	0.0588235	0.0430108
0.140845	0.0224719	0.0737705	0.05
0.138889	0.0222222	0.0655738	0.0493827
0.123188	0.0333333	0.0645161	0.0425532
0.123188	0.0337079	0.0736842	0.0520833
0.187097	0.0769231	0.104762	0.021978
0.158537	0.0681818	0.0803571	0.029703
0.152866	0.0506329	0.0841121	0.0515464
0.149425	0.025974	0.0818182	0.0582524
0.151685	0	0.0654206	0.0530973
0.10929	0.0609756	0.0990099	0.0833333
0.107143	0.0361446	0.0952381	0.0840336
0.137143	0.0357143	0.0588235	0.0877193
0.12766	0.102273	0.0510204	0.0686275
0.125828	0.0898876	0.0485437	0.0686275
0.133803	0.0853659	0.0186916	0.0618557
0.154412	0.104167	0.018018	0.03
0.152318	0.0851064	0.0173913	0.0380952
0.148936	0.0777778	0.0285714	0.04
0.143791	0.0769231	0.0277778	0.0480769
0.146853	0.0462963	0.0353982	0.0550459
0.136054	0.0357143	0.0305344	0.0454545
0.142857	0.0353982	0.0232558	0.0384615
0.147059	0.0350877	0.0305344	0.0285714
0.147059	0.037037	0.0390625	0.0277778
0.115108	0.0392157	0.0265487	0.0344828
0.139073	0.043956	0.0727273	0.019802
0.134454	0.0322581	0.057377	0.0638298
0.2	0.0337079	0.0348837	0.0823529
0.153846	0.0224719	0.0707965	0.0729167
0.167702	0.0375	0.121739	0.039604
0.180124	0.0416667	0.1	0.0412371
0.165605	0.0571429	0.0918367	0.0322581
0.175	0.0735294	0.0695652	0.0652174
0.170732	0.0694444	0.0512821	0.0666667
0.169811	0.0694444	0.0420168	0.0721649
0.178082	0.0694444	0.037594	0.0430108
0.0813953	0.0307692	0.0416667	0
0.191919	0.0666667	0.0869565	0
0.164835	0.0449438	0.0581395	0.0434783
0.21978	0	0.0707071	0.0508475
0.27957	0.0821918	0.139785	0.125
0.256881	0.0689655	0.130841	0.0895522
0.256637	0.0449438	0.125	0.0886076
0.274194	0.0813953	0.116505	0.0972222
0.0967742	0.029703	0.0660377	0.0353982
0.120567	0.0480769	0.0841121	0.0555556
0.116883	0.0384615	0.105769	0.0594059
0.109677	0.0480769	0.0849057	0.0490196
0.115152	0.0582524	0.079646	0.0380952
0.141975	0.0515464	0.0756303	0.0267857
0.192308	0.0380952	0	0
0.18797	0.0380952	0	0
0.176056	0.0373832	0.0315789	0
0.183673	0.0175439	0.0480769	0.0272727
0.173611	0	0.0545455	0.0350877
0.161074	0	0.0530973	0.036036
0.181818	0.0357143	0.049505	0.0416667
0.155172	0.0322581	0.142857	0.0361446
0.134752	0.0405405	0.103175	0.02
0.116438	0.0673077	0.0631579	0.0204082
0.124183	0.0666667	0.0744681	0.0206186
0.153846	0.0588235	0.0740741	0
0.151832	0.0731707	0.0661157	0
0.15508	0.0581395	0.0683761	0.0208333
0.157609	0.060241	0.0714286	0.0416667
0.196532	0.025	0.0825688	0.04
0.181208	0.0365854	0.0888889	0.0306122
0.18543	0.043956	0.0631579	0
0.204082	0.0212766	0.0695652	0.038835
0.132231	0.0240964	0.0625	0.0425532
0.123188	0	0.0719424	0.0306122
0.176923	0.0238095	0.045045	0.0322581
0.125828	0	0.0188679	0.0266667
0.132948	0.0833333	0.0733333	0.0510204
0.132867	0.0866142	0.112	0.0357143
0.209459	0.0721649	0.106667	0.0851064
0.19863	0.0816327	0.113333	0.0721649
0.163265	0.0520833	0.0972222	0.0222222
0.178082	0.0705882	0.110169	0.0361446
0.179487	0.0253165	0.112	0.0555556
0.170732	0	0.0465116	0.0470588
0.166667	0	0.045977	0.045977
0.162602	0	0.0786517	0.0673077
0.213793	0	0.038835	0.0380952
0.215278	0	0.0384615	0.037037
0.201389	0	0.0860215	0.0608696
0.164474	0.0273973	0.0744681	0.037037
0.147651	0	0.0322581	0.0618557
0.146667	0	0.03125	0.0638298
0.167702	0	0.0300752	0.0648148
0.149068	0	0.0384615	0.0555556
0.172619	0	0.0461538	0.0917431
0.198795	0	0.047619	0.0776699
0.193182	0	0.0465116	0.0833333
0.183908	0	0.0447761	0.0873786
0.168478	0.0361446	0.0337838	0.0645161
0.140351	0.047619	0.0222222	0.0568182
0.181818	0.0823529	0.122642	0.0821918
0.161538	0.0930233	0.04	0.0724638
0.178295	0.102273	0.0510204	0.0958904
0.186567	0.102273	0.049505	0.108108
0.175676	0.0560748	0.0444444	0.0689655
0.161972	0.0291262	0.0542636	0.0246914
0.232558	0	0.120482	0.046875
0.242991	0.0821918	0.0825688	0.0428571
0.225	0.0416667	0.0733945	0.027027
0.21374	0.0410959	0.0714286	0.025641
0.239669	0.0416667	0.0606061	0
0.165049	0.0689655	0.126582	0.056338
0.203822	0.05	0.0409836	0.0344828
0.2	0.0549451	0.0420168	0.0430108
0.19186	0.028169	0.0451128	0.040404
0.15	0.0923077	0.0512821	0.0434783
0.159091	0.08	0.0530303	0.0315789
0.167785	0.0512821	0.0503597	0.0416667
0.189024	0.0684932	0.0747664	0.0810811
0.132867	0.0337079	0.0808081	0.0422535
0.117241	0.021978	0.0530973	0.0375
0.154839	0.0425532	0.0597015	0.0666667
0.148387	0.03125	0.0447761	0.076087
0.2	0.0606061	0.0725806	0.0421053
0.176829	0.025641	0.015625	0.0362319
0.195402	0.0169492	0.0322581	0.0413793
0.180905	0.0212766	0.0547945	0.0387597
0.185	0.0326087	0.0536913	0.0461538
0.233161	0.0315789	0.0381679	0.0265487
0.229508	0.0322581	0.0444444	0.037037
0.236364	0.043956	0.042735	0.0625
0.218182	0.028169	0.119048	0.0194175
0.238095	0.102941	0.0972222	0.0410959
0.357143	0.150943	0.174603	0.0833333
0.245455	0.129032	0.0243902	0.0481928
0.177778	0.060241	0.0674157	0
0.176923	0.0649351	0.0843373	0
0.138462	0.075	0.0823529	0
0.182609	0.0533333	0.0804598	0.0326087
0.264901	0.0972222	0.0729927	0.141026
0.222973	0.0416667	0.0662252	0.0645161
0.22449	0.0547945	0.0738255	0.0659341
0.192661	0.0655738	0.0642202	0
0.235294	0.0379747	0.0826446	0.0326087
0.212121	0.0375	0.08	0.0612245
0.195122	0.0421053	0.0754717	0.0186916
0.184397	0.0384615	0.111111	0.0227273
0.162791	0	0.0294118	0.0194175
0.223881	0	0.03	0.03
0.276923	0	0.0363636	0.021978
0.298387	0	0.0373832	0.0222222
0.322034	0	0.0377358	0.0235294
0.336134	0	0.0412371	0.025974
0.306306	0	0.04	0.025641
0.275591	0.0327869	0.0294118	0
0.288732	0.0722892	0.047619	0.0232558
0.258741	0.0731707	0.0458716	0.021978
0.177778	0.141176	0.104167	0.060241
0.180451	0.141176	0.0979021	0.0722892
0.2	0.10989	0.107143	0.025974
0.160839	0.0618557	0.0731707	0.0425532
0.17284	0.0519481	0.107143	0.0421053
0.181287	0.0487805	0.0928571	0.0412371
0.196721	0.0510204	0.10596	0
0.135593	0.0208333	0.0610687	0.151515
0.128571	0	0.0425532	0.112676
0.137931	0	0.0496454	0.125
0.148148	0.0561798	0.0438596	0.0724638
0.133333	0.0481928	0.0576923	0.0588235
0.163793	0.0731707	0.0882353	0.0625
0.204545	0.027027	0.0434783	0
0.21978	0.0597015	0.127907	0.0952381
0.278481	0.0392157	0.189189	0.12
0.226804	0.0384615	0.0645161	0.0740741
0.181208	0.0357143	0.0948905	0.0285714
0.183007	0.030303	0.0305344	0.0594059
0.21374	0.142857	0.0461538	0.0506329
0.22069	0.123711	0.056338	0.0487805
0.242775	0.084507	0.035461	0.0895522
0.124031	0.0294118	0.0326087	0.0862069
0.2	0.0377358	0.0336134	0.0493827
0.181818	0.0449438	0.0932203	0.0263158
0.235714	0.0428571	0.110169	0.0285714
0.134615	0	0.0550459	0
0.333333	0.0909091	0.129412	0.078125
0.230263	0.112676	0.117021	0.0952381
0.206522	0.113636	0.117188	0.0512821
0.233083	0.0506329	0.102041	0.0724638
0.194444	0	0.0517241	0.0833333
0.232558	0.0847458	0.0857143	0.0375
0.219512	0.131148	0.140187	0.0921053
0.166667	0.0909091	0.0740741	0.0384615
0.185484	0.0746269	0.0754717	0.0512821
0.188406	0.0493827	0.0504202	0
0.162162	0.101124	0.0495868	0.0277778
0.195122	0.104651	0.0420168	0.0253165
0.214689	0.0641026	0.0625	0.0333333
0.164179	0.047619	0.08	0.056338
0.177778	0.0465116	0.0862069	0.0410959
0.147287	0.0238095	0.0819672	0.0493827
0.162791	0.0348837	0.0894309	0.0470588
0.121429	0	0.0336134	0.0266667
0.111111	0.0246914	0.0330579	0.0506329
0.115385	0.0240964	0.0406504	0.05
0.103175	0.0240964	0.0338983	0.0384615
0.1	0.0384615	0.0731707	0.0595238
0.0977444	0.038835	0.0551181	0.0531915
0.0901639	0.0465116	0.0588235	0.0315789
0.108333	0.0487805	0.0510949	0.0322581
0.0983607	0.0481928	0.0526316	0.03125
0.111111	0.0649351	0.0503597	0.0224719
0.108333	0.0526316	0.05	0.0208333
0.100917	0.0416667	0.0409836	0.0229885
0.174312	0.0263158	0.0512821	0.0547945
0.24812	0.142857	0.125	0.111111
0.182609	0.0333333	0.0941176	0
0.167883	0	0.0761905	0
0.15	0	0.0776699	0.030303
0.182482	0.0947368	0.0327869	0.0561798
0.16	0.037037	0.0408163	0.0246914
0.142857	0.0754717	0.04	0.025974
0.171429	0.06	0.05	0
0.186275	0.0576923	0.04	0
0.145833	0	0.0675676	0.04
0.196078	0.108108	0.152941	0.0769231
0.2	0.0945946	0.130952	0.0769231
0.139344	0.0434783	0.0756303	0.038835
0.188889	0.045977	0.0555556	0.0373832
0.213836	0.123288	0.13986	0.0606061
0.229814	0.106667	0.132867	0.0612245
0.190184	0.0561798	0.0576923	0.0505051
0.192708	0.0319149	0.0526316	0.0598291
0.147436	0.032967	0.0769231	0.0630631
0.151316	0.032967	0.084507	0.0630631
0.155172	0.0306122	0.0666667	0.0526316
0.157576	0.02	0.0674847	0.0549451
0.170588	0	0.0542169	0.0560748
0.187879	0.020202	0.0503145	0.0660377
0.184049	0.0192308	0.0576923	0.0733945
0.17033	0.0267857	0.0481928	0.0782609
0.164021	0.0272727	0.0469799	0.0761905
0.145349	0	0.0305344	0.0740741
0.210227	0.0444444	0.0551181	0
0.211111	0.0625	0.057554	0.0238095
0.159722	0.0823529	0.0487805	0.0510204
0.171233	0.0909091	0.048	0.0510204
0.0979021	0.0449438	0.0645161	0.0306122
0.196532	0.0853659	0.0952381	0.0697674
0.189781	0.0806452	0.0884956	0.0454545
0.19084	0.0793651	0.0847458	0.0441176
0.185185	0.0757576	0.0854701	0.0571429
0.18797	0.0909091	0.0769231	0.0555556
0.225225	0.0517241	0.0864198	0.06
0.211009	0.08	0.115942	0.0714286
0.181208	0.0298507	0.0707071	0.0632911
0.1875	0.0285714	0.045977	0.056338
0.197279	0	0.0568182	0.056338
0.130081	0.0384615	0.0504202	0
0.226277	0.0510204	0.0597015	0.0972222
0.213235	0.0277778	0.0486111	0.0571429
0.172185	0.0338983	0.0352113	0.0625
0.126866	0	0.0446429	0.0461538
0.168	0	0.0530973	0.0289855
0.119403	0.0344828	0.0442478	0
0.119403	0.0227273	0.0438596	0
0.123457	0.0425532	0.0347826	0.121622
0.164179	0.0675676	0.0555556	0.136364
0.162791	0.0344828	0.0441176	0.025
0.169492	0.0337079	0.0444444	0.0263158
0.10828	0.03125	0.028169	0.0609756
0.125926	0.039604	0.0300752	0.05
0.0935252	0.0384615	0.0294118	0.0487805
0.0326087	0.0196078	0.0275862	0.0306122
0.0457516	0.019802	0.0396825	0.026087
0.0516129	0.0337079	0.0396825	0.0263158
0.157233	0.0227273	0.0701754	0.0754717
0.153374	0.021978	0.0512821	0.049505
0.179487	0.0309278	0.0504202	0.0471698
0.164286	0.0380952	0.0406504	0.0416667
0.163636	0.0481928	0.0619469	0.0454545
0.153409	0.0454545	0.0648148	0.0352941
0.140351	0.0352941	0.0679612	0.0352941
0.140351	0.0253165	0.0679612	0.0365854
0.12069	0.0253165	0.0744681	0.0384615
0.140449	0.0253165	0.0693069	0.037037
0.125786	0	0.0379747	0
0.142857	0.025641	0.0185185	0
0.13913	0.025974	0.027027	0
0.185714	0	0.031746	0.0434783
0.164474	0	0.0245902	0.0693069
0.182482	0	0.0140845	0.0875
0.216216	0.0246914	0.020979	0.038961
0.1625	0.0722892	0.0325203	0
0.126866	0.0724638	0.036036	0.0227273
0.141104	0.0574713	0.0359712	0.0344828
0.128788	0.0561798	0.0507246	0.0526316
0.140741	0.0454545	0.0482759	0.038961
0.119403	0.0449438	0.0536913	0.028169
0.109489	0.0526316	0.0457516	0.0405405
0.13125	0.0392157	0.0634921	0.08
0.101351	0	0.0762712	0.0540541
0.145833	0.030303	0.0540541	0
0.155844	0.0471698	0.0738255	0.0465116
0.2	0.0612245	0.0666667	0.0493827
0.164179	0.0560748	0.0367647	0.0720721
0.172662	0.0458716	0.0719424	0.0818182
0.191489	0.0648148	0.0774648	0.0810811
0.210191	0.0654206	0.0820896	0.0636364
0.215686	0.0686275	0.0814815	0.0654206
0.230263	0.0642202	0.0902256	0.0707071
0.153285	0.0549451	0.0763889	0.0267857
0.188312	0.0263158	0.121495	0.046729
0.183007	0.0263158	0.121495	0.047619
0.157895	0.0337079	0.104762	0.0693069
0.14557	0	0.057377	0.0588235
0.123457	0	0.0655738	0.0769231
0.125874	0	0.0714286	0.08
0.129496	0	0.0707071	0.0666667
0.151079	0.047619	0.0707965	0.075
0.15528	0.0428571	0.0915033	0.0898876
0.175	0	0.0967742	0.0947368
0.151724	0.0298507	0.0643275	0.04
0.115942	0	0.0546875	0.02
0.178218	0.0655738	0.0675676	0.0294118
0.16763	0.0243902	0.0304878	0.0194175
0.204678	0.0253165	0.0416667	0
0.204819	0.0277778	0.0458716	0.0229885
0.289256	0.0483871	0.0582524	0.0434783
0.173913	0.0652174	0.0542636	0.037037
0.134228	0.025	0.0762712	0.0361446
0.134615	0	0.0545455	0.0319149
0.138158	0	0.0540541	0.0322581
0.186275	0.0727273	0.0655738	0.0294118
0.184466	0.0727273	0.0666667	0.0294118
0.182692	0.0892857	0.0491803	0.0434783
0.180328	0.118644	0.0714286	0.0416667
0.171171	0.0441176	0	0.0526316
0.188119	0.0365854	0.0384615	0.0348837
0.190476	0.0348837	0.0430108	0.0487805
0.220339	0.0490196	0.03	0.0434783
0.213675	0.049505	0.030303	0.0337079
0.19084	0.0405405	0.047619	0.0769231
0.189394	0.027027	0.047619	0.0641026
0.107143	0.0222222	0	0.114286
0.118519	0	0.0217391	0.130952
0.105263	0.025	0	0.0987654
0.114286	0.0375	0.0454545	0.0363636
0.170886	0.0724638	0.0352941	0
0.163636	0.056338	0.0363636	0.0307692
0.156069	0.0540541	0.031746	0.0240964
0.097561	0.121212	0.0350877	0.027027
0.203593	0.126582	0.0703125	0.0235294
0.299065	0.03125	0.186047	0.0493827
0.214286	0.0357143	0.111111	0.0625
0.248485	0.0689655	0.114865	0.0879121
0.244604	0.0666667	0.10219	0.0707071
0.217054	0.0759494	0.0859375	0.0612245
0.221374	0.0759494	0.088	0.0631579
0.2	0.0833333	0.0795455	0.0588235
0.166667	0.0493827	0.076087	0.039604
0.196581	0.0232558	0.100917	0.0531915
0.186441	0.0224719	0.118182	0.0625
0.174825	0	0.132231	0.0526316
0.18705	0.04	0.135593	0.0434783
0.136364	0.0410959	0.108527	0.0307692
0.166667	0.08	0.135338	0.126761
0.150376	0.0921053	0.132353	0.125
0.160305	0.056338	0.0814815	0.09375
0.169118	0.0454545	0.0909091	0.0952381
0.195312	0.031746	0.0869565	0.0677966
0.15873	0.031746	0.0789474	0.0769231
0.168	0.0512821	0.115702	0.115942
0.115942	0.0315789	0.0393701	0.040404
0.143678	0.0212766	0.0437956	0
0.188571	0.0208333	0.0645161	0.04
0.194118	0	0.0632911	0.04
0.13587	0	0.0726257	0.1
0.154286	0	0.0654762	0.0930233
0.179641	0	0.0429448	0.08
0.167832	0.0777778	0.0470588	0.0641026
0.125	0.0804598	0.0742857	0.0555556
0.175676	0.0519481	0.0855263	0.0540541
0.203252	0	0.09375	0.0416667
0.223077	0	0.08	0.0384615
0.256198	0	0.0789474	0.037037
0.230216	0	0.0583333	0.021978
0.207792	0.0357143	0.0526316	0.0555556
0.193333	0.0430108	0.0538462	0.0481928
0.214286	0.0701754	0.119048	0.0625
0.240964	0.0983607	0.141026	0.0625
0.23913	0.0923077	0.126582	0.0588235
0.197802	0.106667	0.134146	0.0714286
0.209302	0.0821918	0.123596	0.0357143
0.229885	0.123288	0.166667	0.0517241
0.155963	0.0697674	0.113402	0.0294118
0.088	0.0235294	0.0325203	0
0.101562	0.0444444	0.0310078	0.0253165
0.103448	0.0337079	0.0546875	0
0.107692	0.0574713	0.0583942	0.0210526
0.0961538	0.0531915	0.0481928	0.0212766
0.218182	0.0357143	0.0961538	0.025
0.243243	0.0352941	0.0970874	0.037037
0.266055	0.0625	0.0961538	0.0394737
0.275229	0.0617284	0.0925926	0.0394737
0.301887	0.0428571	0.0932203	0.0555556
0.314286	0.0694444	0.0901639	0.057971
0.161458	0.0315789	0.0695187	0
0.09375	0.038961	0.0512821	0.046875
0.207692	0	0.0550459	0.05
0.201923	0.0428571	0.0588235	0
0.247525	0.0597015	0.0679612	0
0.147059	0.0508475	0.0659341	0.0833333
0.154639	0.0793651	0.0493827	0.0615385
0.231405	0.078125	0.0909091	0.0933333
0.122449	0.0566038	0.0547945	0.0704225
0.172131	0.0416667	0.0326797	0.0327869
0.154545	0.0615385	0.0294118	0.0645161
0.19898	0.025	0.0440252	0.0869565
0.248322	0.0779221	0.0272727	0.0337079
0.180791	0.0705882	0.0628931	0.0471698
0.152941	0.0338983	0.0238095	0.0533333
0.183099	0.0722892	0	0.019802
0.210526	0.075	0	0.0210526
0.156425	0.0208333	0.05	0.0446429
0.152542	0.0337079	0.112782	0.09
0.172222	0.0555556	0.0392157	0
0.168831	0.0786517	0.0530303	0.05
0.195122	0.0574713	0.0638298	0.075
0.190184	0.047619	0.0647482	0.0632911
0.215686	0.0617284	0.075	0.0506329
0.254777	0.057971	0.0596026	0.0352941
0.210191	0	0.0662252	0.0485437
0.167832	0	0.0967742	0.0526316
0.167832	0	0.0903226	0.0490196
0.146853	0	0.0743243	0.0285714
0.166667	0	0.0753425	0.0283019
0.191358	0.0232558	0.0703125	0.03
0.137725	0.0210526	0.0569106	0.025
0.151724	0.0215054	0.0689655	0.0533333
0.113333	0	0.0610687	0.0526316
0.129496	0	0.072	0.0779221
0.115108	0	0.0645161	0.0512821
0.188679	0.0761905	0.0670732	0.0526316
0.209302	0	0.0305344	0.0588235
0.210526	0	0.0378788	0.0632911
0.198718	0	0.0441176	0.0632911
0.254237	0	0.0247934	0.0675676
0.161074	0	0.08	0.0337079
0.202454	0.0337079	0.0763359	0.0547945
0.202899	0.0483871	0.037594	0.0277778
0.121739	0	0.0614035	0
0.133333	0	0.0689655	0
0.151079	0	0.0272727	0.0555556
0.159509	0.0315789	0.0458015	0.0982143
0.173653	0.0412371	0.0491803	0.0952381
0.172043	0	0.0347222	0.0697674
0.140127	0.032967	0.0634921	0.0384615
0.121019	0.0543478	0.0305344	0.0294118
0.145833	0.0549451	0.0373134	0
0.168142	0.0933333	0.0708661	0.030303
0.152542	0.0675676	0.0413223	0
0.208333	0.0506329	0.0338983	0
0.208633	0.0422535	0.0377358	0
0.171717	0.0238095	0.0243902	0.0350877
0.254717	0	0.114286	0.0277778
0.265487	0.0491803	0.11828	0
0.265487	0.047619	0.1	0
0.129496	0	0.0265487	0
0.173333	0	0.05	0.0319149
0.203008	0	0.0430108	0.0340909
0.210526	0	0.0434783	0.0352941
0.160305	0	0.0568182	0.025974
0.153285	0	0.0568182	0.0253165
0.154412	0	0.0348837	0.0246914
0.111111	0.0864198	0.0925926	0
0.104651	0.0740741	0.0849057	0.021978
0.11976	0.0821918	0.0961538	0.0235294
0.177083	0	0.0438596	0.025
0.184524	0.0568182	0.0344828	0
0.179641	0.0487805	0.0396825	0
0.175758	0.0352941	0.0333333	0
0.224638	0.1	0.106796	0.0365854
0.201342	0.0617284	0.0846154	0
0.163265	0.0322581	0.0789474	0
0.10559	0.0609756	0.0666667	0.0666667
0.213333	0.0882353	0.0393701	0.0823529
0.217687	0.0970874	0.04	0.075
0.170732	0.06	0.0378788	0.0769231
0.181818	0.0612245	0.0232558	0.047619
0.195652	0.0319149	0.0291971	0
0.176471	0.0352941	0.024	0.0263158
0.261905	0.0441176	0.0816327	0.046875
0.208633	0	0.123711	0.0454545
0.213235	0.0294118	0.116505	0.0307692
0.204225	0.0441176	0.0957447	0
0.208955	0.0294118	0.0481928	0.057971
0.191176	0.027027	0.0493827	0.0597015
0.165354	0.0326087	0.0246914	0.0574713
0.174603	0.0333333	0.0263158	0.0549451
0.122449	0.0655738	0.0526316	0.0357143
0.104167	0.0535714	0.0545455	0
0.0952381	0.0447761	0.0430108	0
0.109375	0.0405405	0.0408163	0
0.0930233	0	0.0430108	0
0.117647	0	0.0531915	0
0.129412	0	0.0537634	0
0.136364	0	0.0526316	0
0.137931	0	0.0531915	0
0.186916	0.0210526	0.0808081	0.0447761
0.216216	0.0227273	0.107527	0.0508475
0.198276	0.021978	0.105263	0
0.184615	0.0526316	0.0956522	0.031746
0.147541	0	0.0869565	0.057971
0.138211	0	0.0884956	0.0704225
0.149123	0	0.0925926	0.0597015
0.146552	0	0.0980392	0.0447761
0.130435	0.0298507	0.0168067	0
0.137681	0.0298507	0.0166667	0
0.126866	0.0285714	0.0168067	0.0210526
0.142857	0.0506329	0.015748	0.0204082
0.125926	0.0348837	0.017094	0.0206186
0.15493	0.0481928	0.025	0.02
0.144928	0.0487805	0.025	0.02
0.234375	0.0337079	0.0503597	0.0227273
0.231343	0.0315789	0.0638298	0.0326087
0.264151	0.0625	0.0875	0.0352941
0.25625	0.0384615	0.0696203	0.0357143
0.2625	0.04	0.0714286	0.0348837
0.238411	0.0645161	0.0707071	0.0327869
0.217391	0.0793651	0.0990099	0.0545455
0.19708	0	0.0190476	0.0289855
0.209091	0.0416667	0.0517241	0
0.148936	0.0769231	0.0625	0.0666667
0.16	0.0645161	0.0540541	0.031746
0.121739	0.0645161	0.0609756	0.0606061
0.118644	0.0645161	0.0759494	0.0597015
0.110169	0.0645161	0.0625	0.0597015
0.189781	0.123288	0.111111	0.117647
0.315789	0.155172	0.152542	0
0.315217	0.166667	0.152542	0
0.16129	0.0581395	0.0510204	0.0549451
0.208633	0.0470588	0.0791367	0.057971
0.223776	0.0357143	0.0592593	0.0533333
0.19375	0.120879	0.0692308	0.0232558
0.163793	0.0666667	0.0581395	0.0338983
0.140244	0.0609756	0.057554	0.0384615
0.0977444	0.0379747	0.027027	0.0887097
0.105263	0.0506329	0.0273973	0.0991736
0.167785	0.0352941	0.0992366	0.0344828
0.179487	0.056338	0.0879121	0.0285714
0.190083	0	0.038961	0.0428571
0.290909	0.172414	0.0894309	0.0941176
0.273333	0.178082	0.0847458	0.0987654
0.205674	0.0740741	0.122951	0.0645161
0.1875	0.0379747	0.0694444	0.0212766
0.164384	0.0526316	0.0743802	0
0.168919	0.056338	0.0551181	0.0326087
0.236111	0.125	0.156522	0.0736842
0.142857	0.0384615	0.0990099	0.0869565
0.155738	0.109375	0.0495868	0.141026
0.155738	0.111111	0.0583333	0.144737
0.221053	0.116279	0.0897436	0.097561
0.0431034	0	0.037037	0.0843373
0.0630631	0	0.037037	0.0963855
0.0571429	0	0.0363636	0.0952381
0.0582524	0	0.0366972	0.0952381
0.0740741	0	0.0353982	0.0909091
0.136	0.0576923	0.153846	0.0897436
0.131387	0.0178571	0.078125	0.0657895
0.142857	0.0169492	0.0681818	0.0365854
0.26087	0.116883	0.130841	0.118182
0.140741	0.0615385	0.140625	0.0786517
0.258065	0.091954	0.0714286	0.173913
0.227273	0.14	0.134831	0.116667
0.186747	0.0344828	0.0307692	0.0520833
0.0967742	0.0428571	0.0434783	0.116667
0.12381	0.0493827	0.0746269	0.0759494
0.181034	0	0.0972222	0.0533333
0.156522	0.123288	0.0379747	0.0266667
0.186047	0.0338983	0.0769231	0
0.126904	0.04	0.0538462	0.0490196
0.211538	0.0461538	0.102804	0.04
0.184211	0.125	0.135338	0.0666667
0.0471698	0	0	0.0322581
0.175	0	0.0736842	0.0384615
0.115854	0.0412371	0.0549451	0.0309278
0.1625	0.0481928	0.12766	0.0649351
0.164557	0.0574713	0.127517	0.0666667
0.174757	0.0481928	0.0421053	0
0.160494	0	0.0666667	0.075
0.166667	0.117647	0.0289855	0.0659341
0.159664	0.0348837	0.103774	0.0853659
0.205128	0.0361446	0.0888889	0.05
0.195652	0.0217391	0.12	0.0568182
0.142857	0.0428571	0.0740741	0.0659341
0.162162	0.0704225	0.106061	0.0612245
0.101449	0.0625	0.0582524	0.0595238
0.164384	0.0789474	0.0961538	0.0909091
0.135714	0.0533333	0.0873786	0.0657895
0.140845	0.0958904	0.114286	0.0641026
0.208333	0.0377358	0.219178	0.0566038
0.2	0.0961538	0.0927835	0.0327869
0.183486	0.116667	0.0982143	0.0294118
0.164557	0.0841121	0.0769231	0.075
0.158537	0.0588235	0.105263	0.0625
0.180556	0.0921053	0.110169	0
0.206897	0.0454545	0.0736842	0
0.0810811	0	0.057377	0.05
0.157143	0.025641	0.0531915	0
0.173228	0.0470588	0.0561798	0.037037
0.154762	0.0229885	0.0521739	0.0196078
0.17037	0.0540541	0.0597015	0.0422535
0.11875	0.0215054	0.0737705	0.0744681
0.14876	0.0449438	0.0465116	0.0430108
0.206667	0.0235294	0.0618557	0.0352941
0.186275	0	0.05	0
0.125	0.0833333	0.0534351	0.0294118
0.176471	0.037037	0.0733945	0.021978
0.129252	0.141414	0.107438	0
0.246032	0.0657895	0.140187	0.0447761
0.258065	0.0897436	0.138889	0.0298507
0.22	0.0761905	0.0610687	0.1
0.266667	0.136986	0.20339	0.120879
0.277027	0.150685	0.191304	0.122222
0.281481	0.150685	0.245455	0.0985915
0.170213	0.0819672	0.159664	0.0491803
0.202899	0.190476	0.25641	0.0967742
0.225564	0.05	0.153846	0.0588235
0.277372	0.162791	0.176923	0.0519481
0.272727	0.0952381	0.183486	0.0779221
0.144654	0.0769231	0.113924	0.0649351
0.223602	0.197183	0.148387	0.0972222
0.136646	0.0447761	0.0787402	0.0759494
0.156522	0	0.107383	0
0.136	0.0416667	0.111111	0.0869565
0.214765	0.142857	0.169014	0.145299
0.130719	0.0819672	0.0853659	0.0757576
0.146667	0.0967742	0.0843373	0.0757576
0.228571	0.097561	0.111111	0.0555556
0.240964	0.0444444	0.0719424	0.0581395
0.246988	0.0333333	0.0714286	0.0568182
0.169697	0.102564	0.0934579	0.0625
0.184932	0.103896	0.10084	0.0571429
0.238411	0.158537	0.133929	0.123288
0.24026	0.152941	0.136752	0.150685
0.223077	0.102941	0.0366972	0.0985915
0.168675	0	0.106667	0.0576923
0.0928571	0.0425532	0.103448	0.0724638
0.247312	0.0735294	0.0569106	0.0483871
0.195489	0.0348837	0.173333	0.0746269
0.255474	0.0804598	0.160714	0.112676
0.180556	0.0857143	0.104478	0.0666667
0.164286	0.102941	0.0989011	0.08
0.13986	0	0.105263	0.0483871
0.231788	0.038961	0.117647	0.057971
0.134328	0.101695	0.0612245	0.0694444
0.181818	0.0609756	0.0752688	0.0821918
0.239669	0.166667	0.0659341	0.037037
0.157233	0	0.0902256	0.0657895
0.130841	0.0666667	0.122951	0.0675676
0.172727	0.056338	0.123967	0.0853659
0.158879	0.106061	0.0625	0.16092
0.174312	0.0666667	0.0821918	0.0769231
0.173913	0.0617284	0.0846154	0.0823529
0.160305	0	0.106557	0.0547945
0.191667	0	0.110169	0.0555556
0.147651	0.0348837	0.110169	0.0842105
0.20155	0.0655738	0.123967	0
0.128342	0.032967	0.105634	0.045045
0.172414	0.0786517	0.157407	0.163462
0.123656	0.125	0.106509	0.1
0.172414	0.0714286	0.079646	0.0630631
0.212963	0.038961	0.0733945	0.0909091
0.314286	0.0978261	0.105263	0.108108
0.333333	0.103093	0.0902778	0.12844
0.0967742	0.0512821	0.0825688	0.021978
0.184783	0.0921053	0.109244	0.0348837
0.121212	0.0526316	0.0789474	0.0483871
0.12931	0.0779221	0.116279	0.0674157
0.178344	0.0446429	0.037037	0.05
0.141176	0.0854701	0.0983607	0.0695652
0.232	0.0232558	0.0693069	0.0689655
0.166667	0.032967	0.042735	0.0952381
0.151786	0.0422535	0.0555556	0.0875
0.179487	0.0789474	0.0818182	0
0.150442	0.145161	0.123077	0.101124
0.299213	0.0686275	0.0849057	0.0461538
0.23913	0.0777778	0.0555556	0.12987
0.25	0.0487805	0.0952381	0.0843373
0.152778	0.0465116	0.153846	0.0833333
0.220588	0	0.1	0.025641
0.159292	0.0561798	0.104895	0.0631579
0.180124	0.0543478	0.09375	0.112069
0.18239	0.0537634	0.0930233	0.112069
0.177515	0.0454545	0.112782	0.116071
0.201299	0	0.117117	0.0581395
0.208791	0.117021	0.0526316	0.0944882
0.191489	0.030303	0.121951	0.0517241
0.0787402	0.045977	0.104167	0.119048
0.222222	0.0821918	0.0362319	0.105263
0.210191	0.0731707	0.104348	0.0882353
0.198795	0.0540541	0.07	0.0594059
0.193939	0.0547945	0.0666667	0.0588235
0.24375	0.0333333	0.0578512	0.134615
0.239437	0.164835	0.102804	0.0736842
0.15942	0.0941176	0.0833333	0.0416667
0.189781	0.0851064	0.0555556	0.0733945
0.201439	0.0434783	0.0413223	0.0917431
0.227273	0.05	0.0819672	0.0588235
0.217054	0.0634921	0.0568182	0.0694444
0.215686	0.0694444	0.0944882	0.138298
0.169118	0.0823529	0.0545455	0.0757576
0.277108	0.103448	0.0792683	0.136364
0.142857	0.0897436	0.16092	0.0571429
0.115385	0	0.0595238	0.0533333
0.186441	0.04	0.0352941	0.0597015
0.273585	0.0666667	0.0506329	0.131313
0.248175	0.0465116	0.0813008	0.0808081
0.201439	0.0289855	0.0819672	0.13
0.133858	0	0.0860215	0.0967742
0.185714	0.0215054	0.075	0.0655738
0.180556	0.030303	0.064	0.0542636
0.184615	0.0740741	0.153846	0.113924
0.153846	0.025	0.0683761	0
0.161538	0.025	0.0884956	0.025974
0.19084	0.117647	0.107843	0.0595238
0.152	0.112903	0.116505	0.0740741
0.148438	0.106061	0.122642	0.0697674
0.11039	0.0506329	0.05	0.03125
0.0933333	0.0379747	0.0504202	0.030303
0.102804	0.0375	0.0568182	0.0882353
0.0917431	0.05	0.045977	0.07
0.110236	0.0361446	0.0458716	0.102041
0.131783	0.0240964	0.0540541	0.103093
0.145985	0.0434783	0.0522388	0.116071
0.163121	0.0425532	0.0583942	0.150943
0.301471	0.0833333	0.109756	0.0879121
0.314286	0.0705882	0.0853659	0.0888889
0.156863	0.0833333	0.0980392	0.0465116
0.125	0.0746269	0.0686275	0.0649351
0.154472	0.0909091	0.0686275	0.174419
0.219697	0.0361446	0.161017	0.1
0.252033	0.04	0.149123	0.0816327
0.209877	0.0769231	0.0869565	0.0454545
0.233333	0.0865385	0.114094	0.0792079
0.233333	0.0865385	0.0890411	0.07
0.0353982	0.0204082	0.0344828	0.0564516
0.134328	0.0947368	0.138889	0.0315789
0.226277	0	0.0390625	0.0555556
0.211679	0.0612245	0.0873786	0.101124
0.255814	0.0853659	0.103774	0.097561
0.272727	0.0864198	0.102804	0.0864198
0.196262	0.0606061	0.173469	0.0860215
0.241611	0.0740741	0.114286	0.0961538
0.251613	0.0632911	0.0679612	0.136364
0.150538	0.0412371	0.0729927	0.070922
0.169399	0.040404	0.0704225	0.0699301
0.227941	0.0337079	0.106557	0.0842105
0.18797	0.0315789	0.0991736	0.09
0.134454	0.0645161	0.14876	0.0505051
0.185714	0.0416667	0.171642	0.0654206
0.191489	0.0645161	0.114583	0.08
0.172932	0.0963855	0.117647	0.0606061
0.157534	0.135802	0.0824742	0.134021
0.233083	0.075	0.09	0.0851064
0.138686	0.0288462	0.125	0.0833333
0.150685	0.0173913	0.12766	0.0654206
0.15942	0.0353982	0.0927152	0.0714286
0.172932	0.045045	0.0933333	0.0925926
0.133333	0.0392157	0.0916031	0.0736842
0.129032	0.0566038	0.0934579	0.0510204
0.130081	0.0380952	0.0849057	0.0625
0.129771	0.076087	0.162791	0.0943396
0.186207	0.11215	0.104348	0.112069
0.2	0.0441176	0.0882353	0.133333
0.185567	0.046875	0.0365854	0.213115
0.143713	0.0515464	0.112676	0.0803571
0.189394	0.133333	0.138889	0.0315789
0.197368	0.0824742	0.0661157	0.122642
0.113402	0.0582524	0.0673077	0.0784314
0.216	0.0752688	0.11	0.0543478
0.277778	0.0714286	0.0823529	0.0808081
0.219178	0.0515464	0.1	0.107438
0.185185	0.0617284	0.0898876	0.0927835
0.231405	0.114286	0.097561	0.0948276
0.208955	0.0612245	0.104348	0.113475
0.284615	0.144444	0.102804	0.110092
0.212121	0.0681818	0.0865385	0.109756
0.230769	0.0588235	0.0384615	0.115385
0.181818	0.142857	0.106383	0.117647
0.162791	0.111111	0.0731707	0.108108
0.240876	0.0917431	0.0638298	0.0851064
0.242647	0.0943396	0.0645161	0.09375
0.317073	0.0847458	0.0909091	0.105263
0.227273	0.0909091	0.0733333	0.117647
0.215517	0.0253165	0.0714286	0.0821918
0.213115	0.0689655	0.0761905	0.0983607
0.217742	0.0666667	0.0849057	0.103448
0.178082	0.0736842	0.0854701	0.113636
0.17931	0.0645161	0.0884956	0.129412
0.151515	0.0561798	0.0512821	0.0944882
0.218487	0.0581395	0.117021	0.0857143
0.2125	0.0921053	0.0609756	0.0952381
0.227273	0.12069	0.0392157	0.142857
0.204918	0.0967742	0.0747664	0.0882353
0.222222	0.0681818	0.0373832	0.0825688
0.234043	0	0.0804598	0.05
0.240964	0	0.106667	0.0526316
0.196429	0.0701754	0.0833333	0.149254
0.18	0.0757576	0.106383	0.131579
0.224138	0.0759494	0.0917431	0.0759494
0.216	0.0578512	0.0909091	0.0578512
0.175439	0.032967	0.0510204	0.0606061
0.257426	0.0659341	0.0731707	0.126126
0.152174	0.0588235	0.156627	0.0240964
0.148148	0.0606061	0.180723	0.0352941
0.148148	0.0597015	0.180723	0.0470588
0.256198	0.0566038	0.060241	0.0839695
0.295652	0.0869565	0.148936	0.102941
0.283186	0.0869565	0.0697674	0.0916031
0.269565	0.0940171	0.0659341	0.111111
0.263158	0.113043	0.0666667	0.11194
0.19863	0.05	0.062069	0.104167
0.180556	0.0733945	0.0689655	0.0965517
0.182432	0.0754717	0.1	0.0697674
0.210526	0.136842	0.0825688	0.0787402
0.317308	0.040404	0.0789474	0.0952381
0.212963	0.0853659	0.119048	0.115385
0.17094	0.0689655	0.0609756	0.030303
0.161017	0.0701754	0.0631579	0.0283019
0.233129	0.04	0.0854701	0.105769
0.201681	0.0769231	0.0322581	0.0864198
0.174312	0.0422535	0.0814815	0.119403
0.222222	0.06	0.0769231	0.103448
0.147826	0.0659341	0.0288462	0.0631579
0.111111	0.0833333	0.121212	0.0487805
0.12	0.0714286	0.111111	0.025
0.197279	0.0206186	0.12037	0.079646
0.18797	0.0810811	0.106796	0.09
0.184932	0.111111	0.0869565	0.0816327
0.146067	0.0458015	0.0735294	0.121212
0.0733333	0.0362319	0.0719424	0.0588235
0.171875	0.0348837	0.0504202	0.12766
0.19084	0.0352941	0.042735	0.0898876
0.22069	0.0487805	0.112069	0.0705882
0.225564	0.075	0.165138	0.102273
0.20979	0.0833333	0.149533	0.11236
0.194245	0.0480769	0.0677966	0.0625
0.116129	0	0.0740741	0.0364964
0.135484	0	0.0814815	0.037037
0.173653	0	0.143939	0.0661765
0.236842	0	0.155963	0.109244
0.240741	0.0267857	0.0887097	0.0747664
0.244755	0.0434783	0.0735294	0.0804598
0.216667	0.03	0.0703125	0.0595238
0.201754	0.0340909	0.0731707	0.0722892
0.206897	0.0547945	0.0725806	0.0731707
0.214286	0.0394737	0.0661157	0.0777778
0.19084	0	0.0650407	0.0588235
0.19084	0.0307692	0.0695652	0.060241
0.221374	0	0.0619469	0.0609756
0.285714	0	0.0729167	0.0759494
0.26087	0	0.0729167	0.0759494
0.25	0	0.0752688	0.117647
0.207143	0	0.038835	0.109589
0.225806	0.0804598	0.103093	0.0568182
0.189873	0.0150376	0.097561	0.025
0.189873	0.0241935	0.105691	0.021978
0.162338	0.0357143	0.101695	0.0238095
0.135484	0.0366972	0.092437	0.0348837
0.125828	0.0408163	0.106557	0.060241
0.164286	0.0537634	0.0756303	0.111111
0.160839	0.0434783	0.0714286	0.0740741
0.12766	0.0315789	0.0833333	0.0689655
0.130435	0.0352941	0.0512821	0.09
0.155405	0.0344828	0.0737705	0.0808081
0.170068	0.0340909	0.0666667	0.0505051
0.142857	0.0196078	0.0697674	0.0384615
0.125	0.036036	0.0827068	0.0485437
0.152318	0.0612245	0.0916667	0.0625
0.192053	0.0555556	0.0747664	0.0594059
0.1875	0.0306122	0.0888889	0.0645161
0.197605	0.030303	0.106061	0.064
0.225	0.0194175	0.120567	0.08
0.235294	0.0215054	0.0588235	0.102804
0.229167	0.0521739	0.0409836	0.1
0.166667	0.0350877	0.0576923	0.0990099
0.161538	0.0357143	0.0631579	0.103093
0.0808824	0.0408163	0	0.0166667
0.084507	0.05	0	0.025
0.0921986	0.0582524	0.026087	0.0247934
0.141791	0.0485437	0.0315789	0.0642202
0.140741	0.047619	0.040404	0.0526316
0.157025	0.0769231	0.107843	0.0677966
0.188976	0.0659341	0.101852	0.0787402
0.183206	0.0666667	0.0990991	0.0909091
0.175	0.0531915	0.0961538	0.0757576
0.150794	0.0784314	0.121495	0.0873016
0.22314	0.0684932	0.137255	0.047619
0.231405	0.0684932	0.137255	0.047619
0.145833	0.105263	0.0990099	0.029703
0.151786	0.0735294	0.101852	0.0267857
0.164179	0.025	0.116667	0.0677966
0.149254	0.0229885	0.0859375	0.0769231
0.147059	0.0224719	0.0909091	0.0940171
0.147059	0.0224719	0.0763359	0.075
0.164179	0.0217391	0.0634921	0.0720721
0.201258	0.046729	0.0731707	0.0578512
0.194805	0.0776699	0.0634921	0.0564516
0.219355	0.0458716	0.0666667	0.047619
0.187919	0.0659341	0.0810811	0.0849057
0.176056	0.0736842	0.0818182	0.0857143
0.191489	0.07	0.14	0.096
0.208955	0	0.0638298	0.115385
0.234848	0.0519481	0.0491803	0.0909091
0.178082	0.0897436	0.108108	0.108911
0.174497	0.0625	0.0686275	0.0909091
0.169014	0.0816327	0.0666667	0.0869565
0.171233	0.0392157	0.0877193	0.108108
0.171053	0.047619	0.100775	0.0683761
0.173077	0.0631579	0.0839161	0.0634921
0.185629	0.0357143	0.0869565	0.130841
0.189394	0.0952381	0.0833333	0.109244
0.161972	0	0.0841121	0.0941176
0.096	0	0.0744681	0.0595238
0.1	0	0.0714286	0.045977
0.158416	0.0789474	0.0847458	0.0543478
0.173913	0.0444444	0.0526316	0.0941176
0.234375	0.047619	0.0357143	0.0454545
0.22314	0.0625	0	0.0470588
0.243902	0.0581395	0	0.0361446
0.184932	0.0227273	0.025	0.0481928
0.189781	0.0365854	0.0413223	0.0485437
0.241379	0.0465116	0.07	0.0825688
0.224138	0.0337079	0.0784314	0.0851064
0.247788	0.0434783	0.0882353	0.0879121
0.175	0.0481928	0.0964912	0.107143
0.19802	0.0526316	0.0808081	0.0987654
0.25	0.0634921	0.0752688	0.075
0.229885	0.0526316	0.0416667	0.0930233
0.151163	0.105263	0.0742857	0.0185185
0.108844	0.0240964	0.131579	0.0444444
0.134752	0.0263158	0.119048	0.0625
0.116788	0.025641	0.112782	0.0576923
0.145299	0.0238095	0.110236	0.0740741
0.149733	0.0280374	0.096	0.0353982
0.15625	0.0350877	0.0851064	0.037037
0.156977	0.0181818	0.0852713	0.0606061
0.136364	0.0471698	0.0666667	0.0568182
0.147059	0	0.125	0.102941
0.180952	0.0215054	0.0707965	0.1
0.138298	0.0454545	0.0833333	0.0853659
0.181818	0.0759494	0.0873016	0.0735294
0.183206	0.08	0.088	0.0714286
0.211382	0.0428571	0.0947368	0.0886076
0.175439	0.0428571	0.186441	0.08
0.148148	0.0588235	0.172414	0.0810811
0.146341	0.0365854	0.149254	0.056338
0.204724	0	0.116883	0.0606061
0.185897	0.0659341	0.0681818	0.0833333
0.195804	0.0235294	0.0666667	0.0888889
0.212329	0.0344828	0.0743802	0.0980392
0.223077	0.05	0.0761905	0.0819672
0.239316	0.0547945	0.09375	0.037037
0.161017	0.0972222	0.101449	0.0694444
0.160714	0.05	0.09375	0.111111
0.150442	0	0.1	0.0740741
0.201613	0.0266667	0.0721649	0.0784314
0.181818	0.0434783	0.104762	0.0689655
0.203008	0.0649351	0.08	0.0535714
0.235294	0.0945946	0.0934579	0.0526316
0.151515	0.0394737	0.0818182	0.1
0.256	0	0.0869565	0.0634921
0.245455	0.03125	0.104	0.0923077
0.265487	0.0421053	0.0731707	0.0634921
0.239316	0.0326087	0.0762712	0.0757576
0.233645	0.0319149	0.079646	0.0819672
0.214953	0.0315789	0.0833333	0.0909091
0.153846	0.028169	0.0238095	0.043956
0.136752	0.0410959	0.0425532	0
0.166667	0.0655738	0.05	0.0277778
0.127119	0.111111	0.0490196	0.0289855
0.205882	0.0634921	0.0759494	0.075
0.169355	0.0526316	0.127907	0.0888889
0.202532	0.0721649	0.0869565	0.0733945
0.193548	0.0891089	0.0869565	0.059322
0.188679	0.0769231	0.0869565	0.0672269
0.174863	0.0841121	0.0677966	0.0873016
0.120805	0.015873	0.0546875	0.0289855
0.14	0.0232558	0.0578512	0.0373134
0.133333	0.0234375	0.0598291	0.0367647
0.135135	0.0234375	0.0588235	0.0367647
0.202532	0.05	0.0725806	0.070922
0.191083	0.0982143	0.0869565	0.0887097
0.22	0.117647	0.0869565	0.139344
0.221477	0.122642	0.0863309	0.125984
0.236842	0.116505	0.0869565	0.112903
0.13913	0.0434783	0.117647	0.0735294
0.140351	0.0491803	0.0909091	0.0769231
0.131148	0.0491803	0.0896552	0.0746269
0.0782609	0.031746	0.034965	0.0392157
0.123894	0	0.0583333	0.0666667
0.142857	0	0.0917431	0.0985915
0.134615	0	0.0849057	0.0958904
0.166667	0	0.102273	0.0793651
0.22973	0.0980392	0.0980392	0.0985915
0.166667	0.0655738	0.101449	0.0649351
0.182796	0.0615385	0.0952381	0.0533333
0.12037	0.0746269	0.0833333	0.116667
0.157895	0.08	0.123288	0.0540541
0.173913	0.097561	0.106667	0.0625
0.0821918	0	0.04	0.0493827
0.169231	0.0454545	0.0769231	0.0722892
0.162393	0.0227273	0.0898876	0.0987654
0.109375	0.0243902	0.0879121	0.115385
0.124088	0.025974	0.0989011	0.075
0.166667	0.106667	0.137255	0.113636
0.12987	0.0273973	0.0877193	0.0824742
0.137931	0.0379747	0.108696	0.1
0.141844	0.025641	0.113475	0.111111
0.137681	0.025	0.107143	0.117647
0.192593	0.0581395	0.0543478	0.115385
0.217054	0.101266	0.09375	0.0967742
0.201439	0.101124	0.0747664	0.10101
0.163265	0.0707965	0.0956522	0.0535714
0.155405	0.0695652	0.0909091	0.0442478
0.144737	0.0701754	0.0819672	0.0434783
0.0719424	0.0438596	0.0322581	0.0185185
0.0647482	0.0446429	0.0325203	0.0186916
0.192547	0.0705882	0.0588235	0.109489
0.18232	0.0568182	0.0479452	0.102041
0.206704	0.0804598	0.0551724	0.0849673
0.218391	0.0927835	0.0638298	0.0820896
0.218543	0.104167	0.125	0.0859375
0.232877	0.0978261	0.114754	0.0833333
0.117241	0.0618557	0.0462963	0.0504202
0.137255	0.0707071	0.047619	0.0387597
0.203593	0.11236	0.141593	0.102362
0.17284	0.10989	0.153846	0.112903
0.141791	0.0731707	0.10989	0.0854701
0.119403	0.0485437	0.048	0.107143
0.11194	0.038835	0.0413223	0.101852
0.192982	0.0813953	0.0266667	0.0631579
0.1875	0.0833333	0.0540541	0.0638298
0.174312	0.0875	0.0289855	0.0652174
0.17757	0.0864198	0.0273973	0.0555556
0.263566	0	0.056338	0.0648148
0.148515	0.0441176	0.0877193	0.0375
0.117647	0.0428571	0.0357143	0.106061
0.247423	0.0581395	0.0754717	0.0892857
0.173913	0.140845	0.0512821	0.075
0.242718	0.0806452	0.107914	0.107143
0.182692	0	0.118644	0.134831
0.2	0	0.0943396	0.102041
0.213793	0.0555556	0.101562	0.118421
0.221519	0.11828	0.117647	0.0673077
0.202454	0.11	0.10596	0.0792079
0.188679	0.0754717	0.100775	0.0769231
0.179641	0.0816327	0.119048	0.0683761
0.173611	0.0705882	0.134921	0.1
0.191083	0.0240964	0.118644	0.119565
0.191083	0	0.123967	0.111111
0.155738	0.0813953	0.142857	0.0746269
0.111111	0.170732	0.208696	0.109756
0.180328	0.108434	0.164948	0.114286
0.154472	0.0941176	0.101852	0
0.186992	0.1	0.12037	0.0689655
0.204918	0.0895522	0.106195	0.125
0.25	0.109375	0.0900901	0.118421
0.186916	0.12963	0.138889	0.0735294
0.190909	0.109091	0.150943	0.0746269
0.223881	0.125	0.106557	0.0566038
0.217877	0.135417	0.130435	0.0238095
0.223958	0.120879	0.127907	0.04
0.219895	0.120879	0.127907	0.04
0.220126	0.127451	0.122137	0.176471
0.176056	0.0909091	0.178862	0.144578
0.205298	0.0485437	0.155172	0.166667
0.252525	0.0759494	0.116071	0.0363636
0.0673077	0	0.0555556	0.0365854
0.217877	0.134021	0.142857	0.133858
0.22807	0.138889	0.178862	0.15942
0.204819	0.0927835	0.0775862	0.141667
0.177914	0.0918367	0.0932203	0.15
0.189873	0.103093	0.0990991	0.11215
0.19	0.119048	0.076087	0.076087
0.221154	0.105882	0.0813953	0.157303
0.118812	0.154762	0.0582524	0.046875
0.195652	0.0970874	0.113475	0.109756
0.115385	0.084507	0.092437	0
0.0952381	0.0693069	0.0952381	0.0803571
0.107143	0.0609756	0.0442478	0.0336134
0.1875	0.0550459	0.0887097	0.027027
0.16129	0.0243902	0.0409836	0.0451613
0.128378	0.0408163	0.0431034	0.0819672
0.152778	0.0860215	0.108696	0.0916667
0.174497	0	0.0442478	0.0431034
0.188312	0.06	0.0578512	0.0531915
0.185841	0.0506329	0.135135	0.0275229
0.20339	0.0204082	0.0957447	0.027027
0.210526	0.0294118	0.0944882	0.0471698
0.188406	0.0684932	0.0733333	0.0246914
0.204225	0.0694444	0.0774648	0.0352941
0.194969	0.0405405	0.0729927	0.0481928
0.225564	0.0769231	0.1	0.0677966
0.216216	0	0.0869565	0.0348837
0.152	0.040404	0.0703125	0.0487805
0.173469	0.0625	0.0674157	0.0392157
0.27907	0.0666667	0.0779221	0.0285714
0.2	0.108696	0.105263	0.0841121
0.132075	0.0283019	0.0272109	0.016
0.269939	0.0366972	0.0866667	0.0384615
0.256098	0.0462963	0.0884354	0.048
0.219858	0.0512821	0.0795455	0.0638298
0.184874	0.0375	0.0769231	0.0841121
0.172131	0.0375	0.0869565	0.0733945
0.174757	0	0.0947368	0.0909091
0.16	0.03125	0.0720721	0.0327869
0.15748	0.047619	0.0810811	0.0333333
0.267516	0.0517241	0.064	0.0217391
0.244898	0	0.048	0.021978
0.191781	0.084507	0.0422535	0.0632911
0.166667	0.0921053	0.126866	0.0289855
0.163462	0.0810811	0.145038	0.0441176
0.122449	0.0185185	0.0814815	0.0367647
0.236842	0.126761	0.0982143	0.0588235
0.218935	0.0967742	0.116071	0.0588235
0.257485	0.0759494	0.0935252	0.0666667
0.194631	0.0714286	0.10084	0.0315789
0.195804	0.047619	0.046729	0.0280374
0.28866	0.0652174	0.0849057	0.027027
0.16763	0.0243902	0.0592105	0.0561798
0.113636	0.0289855	0.0990099	0.0648148
0.120968	0.0412371	0.0630631	0.039604
0.198276	0	0.114583	0.0875
0.205882	0.108696	0.0408163	0.0375
0.18705	0.0470588	0.1	0.046729
0.243902	0.0606061	0.0853659	0.0689655
0.270115	0.0740741	0.0940171	0.0458716
0.126667	0.0175439	0.056	0.0483871
0.185567	0.028169	0.141667	0.0634921
0.176471	0.0326087	0.153846	0.0186916
0.188482	0.0446429	0.111111	0.0866142
0.1875	0.0481928	0.145631	0
0.218182	0.0917431	0.117188	0.0786517
0.228571	0.115789	0.13245	0.0707071
0.268571	0.0377358	0.0794702	0
0.278195	0.057971	0.0661157	0.0338983
0.28169	0.0704225	0.0704225	0.0483871
0.260504	0.0434783	0.110345	0.0526316
0.222222	0	0.0804598	0.0588235
0.206612	0.03125	0.0363636	0.0634921
0.219512	0.0555556	0.0420168	0.0655738
0.208333	0.0704225	0.0743802	0.0606061
0.298387	0.0454545	0.0869565	0.0735294
0.238095	0.0864198	0.0588235	0.0833333
0.245614	0.0769231	0.08	0.0379747
0.242188	0.0736842	0.107692	0.0227273
0.251613	0.0681818	0.11811	0.0408163
0.151515	0.0375	0.0833333	0.06
0.115385	0.04	0.0714286	0.0416667
0.126984	0.0294118	0.0927835	0.0322581
0.147541	0	0.088	0.0449438
0.12	0	0.0787402	0.0543478
0.132231	0.0307692	0.0714286	0.0581395
0.236111	0.025	0.0633803	0.0465116
0.229167	0.0253165	0.0588235	0.0465116
0.244444	0.0253165	0.0454545	0.0649351
0.306306	0.0447761	0.107527	0.0434783
0.311475	0.0769231	0.0888889	0.03
0.214286	0.0384615	0.112903	0.0842105
0.248322	0.0833333	0.145631	0.0775194
0.26087	0.097561	0.121212	0.0645161
0.25	0.0833333	0.130435	0.0972222
0.185484	0.0277778	0.0542636	0.0196078
0.19708	0.0465116	0.057971	0.0588235
0.221239	0.0212766	0	0.0786517
0.245902	0.0224719	0.0714286	0.0721649
0.15	0.0487805	0.0852713	0.0232558
0.223214	0.105263	0.0782609	0
0.257862	0.0487805	0.0487805	0.0319149
0.305882	0.0769231	0.0843373	0.0288462
0.211679	0.0897436	0.0833333	0.0206186
0.208861	0.0196078	0.0807453	0.025641
0.217391	0.0310078	0.160494	0.0206186
0.228571	0.0789474	0.0686275	0.0357143
0.225806	0.119048	0.128205	0.0821918
0.210191	0.0843373	0.0892857	0.0821918
0.373239	0.0833333	0.114286	0.0294118
0.281046	0.0666667	0.15	0.0327869
0.204545	0.0438596	0.163793	0.0491803
0.245763	0.0581395	0.0993377	0.0421053
0.195652	0.15	0.162791	0.0933333
0.306818	0.0701754	0.142857	0.04
0.251908	0.107527	0.0825688	0.0617284
0.226087	0.111111	0.0909091	0.0617284
0.222222	0.0243902	0.0909091	0.0729167
0.236364	0.0327869	0.105769	0
0.265625	0	0.0918367	0.0309278
0.280303	0	0.0970874	0
0.233333	0	0.1	0.0434783
0.218045	0.0862069	0.110092	0.0347826
0.217054	0.12	0.114943	0.046729
0.24026	0.0970874	0.135135	0.0545455
0.130719	0.076087	0.0849057	0.0235294
0.192547	0	0.078125	0.040404
0.18239	0.0215054	0.158879	0.05
0.185185	0.0480769	0.11811	0.0733945
0.208333	0.04	0.0676692	0.0458716
0.179191	0.0210526	0.151515	0.0576923
0.165714	0.0347826	0.0873016	0.040404
0.16568	0.025641	0.0877193	0.0315789
0.126761	0.0465116	0.0793651	0.0361446
0.133803	0.0535714	0.0887097	0.05
0.2875	0.0714286	0.0526316	0.04
0.202899	0.0512821	0.0869565	0.0757576
0.232143	0.0246914	0.0782609	0.0595238
0.213836	0.0555556	0.1	0.105769
0.257143	0.025974	0.0619469	0.0512821
0.170068	0.116279	0.10084	0.0853659
0.185484	0.118421	0.150442	0.0547945
0.198529	0.127907	0.107438	0.101695
0.147887	0	0.0748299	0.114754
0.202797	0.08	0.075	0.0430108
0.160839	0.0247934	0.0559006	0
0.254237	0.0990099	0.0806452	0.106796
0.221519	0.079646	0.0921053	0.125
0.239437	0.0967742	0.0921053	0.0901639
0.229167	0.0506329	0.107143	0.180851
0.169231	0.0697674	0.122222	0.108434
0.173913	0.047619	0.114286	0.0777778
0.259542	0.126582	0.0676692	0.0985915
0.166667	0.08	0.0956522	0.0967742
0.154639	0.0641026	0.0720721	0.0819672
0.159574	0.0352941	0.1	0.0666667
0.294118	0.148649	0.139535	0.0722892
0.181102	0.0379747	0.0851064	0
0.255172	0	0.0840336	0.0405405
0.254777	0.166667	0.147826	0.121212
0.208333	0.0337079	0.0875912	0.0693069
0.274854	0.121495	0.09375	0.102804
0.220183	0.020202	0.0493827	0.0582524
0.194631	0.0487805	0.0813008	0.0340909
0.309524	0.156863	0.141026	0.0860215
0.24	0.111111	0.156463	0.111111
0.0956522	0.145455	0.110169	0.0943396
0.25974	0.0833333	0.107914	0.0958904
0.219653	0.112245	0.134228	0.1
0.197674	0.10101	0.135135	0.123711
0.183432	0.223529	0.117284	0.105263
0.168539	0.0813953	0.108527	0.0550459
0.25	0.12963	0.140845	0.166667
0.26	0.0483871	0.171875	0.0517241
0.220183	0.0422535	0.154545	0.0645161
0.242718	0.0547945	0.0762712	0.101449
0.275862	0.0410959	0.132353	0.0588235
0.283019	0.0847458	0.186667	0.0338983
0.190476	0	0.0987654	0.0945946
0.202703	0.0288462	0.0982143	0.104167
0.192593	0.0294118	0.0990099	0.107843
0.151261	0.0526316	0.130435	0.043956
0.204724	0.114286	0.115385	0
0.241135	0.076087	0.0754717	0.0697674
0.244755	0.097561	0.0520833	0.0722892
0.244604	0.0759494	0.0543478	0.0875
0.192982	0.0307692	0.0948276	0.0561798
0.218978	0.109589	0.0918367	0.0705882
0.190476	0.0568182	0.0603448	0.0253165
0.171233	0.0740741	0.142857	0.0941176
0.209945	0.0740741	0.114943	0.038835
0.305785	0.117647	0.23913	0.08
0.194444	0.0875	0.155963	0.097561
0.195122	0.0869565	0.141176	0.139241
0.208092	0.040404	0.078125	0.0634921
0.160839	0.0204082	0.15	0.0582524
0.20904	0.118644	0.106557	0.0896552
0.138365	0.113043	0.135135	0.0546875
0.242604	0.057377	0.0754717	0.0666667
0.165746	0.0803571	0.0942029	0.0483871
0.145729	0.0583333	0.0330579	0.042735
0.106599	0.025	0.0222222	0.0406504
0.306122	0.027972	0.103093	0.0629921
0.345912	0.0517241	0.0757576	0.0794702
0.355705	0.0505051	0.0877193	0.0794702
0.168142	0.0857143	0.232558	0.0769231
0.230216	0.047619	0.134921	0.0792079
0.223881	0.0625	0.133858	0.0918367
0.23913	0.0727273	0.145631	0.0857143
[truncated: 47,679 more rows]
